# Supplementary material for: A single-cell transcriptome atlas of the aging human and macaque retina
Source: Natl Sci Rev. 2020 Aug 25;8(4):nwaa179. doi: 10.1093/nsr/nwaa179 (PMC8288367; doi:10.1093/nsr/nwaa179)
Supplement: nwaa179_Supplemental_Files [file nwaa179_supplemental_files.zip]

Archive with 6 entries (6 files):
- nwaa179_Supplemental_Figures.pdf
- nwaa179_supplementary_methods_0730.docx
- TableS1_20200412_V5.xlsx
- TableS2.xlsx
- TableS3.xlsx
- TableS4.xlsx
