# Supplementary material for: A single-cell transcriptome atlas of the aging human and macaque retina
Source: Natl Sci Rev. 2020 Aug 25;8(4):nwaa179. doi: 10.1093/nsr/nwaa179 (PMC8288367; doi:10.1093/nsr/nwaa179)
Supplement: nwaa179_Supplemental_Files [file nwaa179_supplemental_files.zip › TableS1_20200412_V5.xlsx]

## Sheet: Sheet1
Table S1. Retina sample information
human sample information
	Day8_F	Day8_P	Y35_F	Y35_P	Y52_F	Y52_P	Y63_F	Y63_P	Y86_F	Y86_P	Y87_F	Y87_P	Sum
Postmortem time(hour)	2.5		3		3.5		3		3.5		3
gender	Female	Female	Male	Male	Female	Female	Female	Female	Female	Female	Female	Female
nGene	1385	1228	1269	1141	1190	1197	1030	1084	2550	2127	1382	1537
nUMI	2977	2410	2793	2557	2509	2533	2105	2385	8242	5969	3368	3459
sequenced cells	4171	3439	4445	4239	2737	2158	2727	1517	1960	6152	2098	5304	40947
filtered cells	3816	3218	4202	3913	2654	2030	2289	1374	1805	6068	1926	5263	38558
Macaca mulatta sample information
	Y2_F	Y2_P	Y4_P	Y5_F	Y5_P	Y9_F	Y9_P	Y23_F	Y23_P	Sum
Postmortem time(hour)	1		2.5	2.5		2		2
gender	Female	Female	Male	Male	Male	Male	Male	Male	Male
nGene	1851	1591	1665	2240	1723	1752	1242	1656	1463
nUMI	3624	2860	3250	4859	3128	3414	2157	2942	2658
sequenced cells	8065	5371	16951	9720	6931	3366	13813	7449	9567	81233
filtered cells	8059	5364	16799	9689	6928	3362	13771	7429	9561	80962
