# Supplementary material for: A single-cell transcriptome atlas of the aging human and macaque retina
Source: Natl Sci Rev. 2020 Aug 25;8(4):nwaa179. doi: 10.1093/nsr/nwaa179 (PMC8288367; doi:10.1093/nsr/nwaa179)
Supplement: nwaa179_Supplemental_Files [file nwaa179_supplemental_files.zip › TableS2.xlsx]

## Sheet: huaman top100 DEG of celltypes
Table S2. Top 100 DEGs of different cell types of human retina
	p_val	avg_logFC	pct.1	pct.2	p_val_adj	cluster	gene
1	0	2.16796	0.916	0.198	0	AC	MEG3
2	0	2.12924	0.874	0.075	0	AC	ATP1B1
3	0	2.10144	0.874	0.087	0	AC	PAX6
4	0	2.07697	0.594	0.007	0	AC	GAD1
5	0	1.9373	0.411	0.047	0	AC	SCG2
6	0	1.92423	0.562	0.009	0	AC	TFAP2B
7	0	1.90361	0.895	0.152	0	AC	CELF4
8	0	1.88361	0.715	0.012	0	AC	NSG2
9	0	1.7268	0.621	0.046	0	AC	SYNPR
10	0	1.5829	0.49	0.022	0	AC	CALB2
11	0	1.55715	0.691	0.099	0	AC	BASP1
12	0	1.50729	0.546	0.032	0	AC	SNCA
13	0	1.49865	0.828	0.249	0	AC	RTN1
14	0	1.45643	0.737	0.049	0	AC	GRIA4
15	0	1.40585	0.543	0.007	0	AC	TFAP2A
16	0	1.38347	0.683	0.014	0	AC	ELAVL3
17	0	1.37094	0.573	0.04	0	AC	STMN2
18	0	1.34803	0.672	0.154	0	AC	NAP1L3
19	0	1.33177	0.742	0.101	0	AC	JPH4
20	0	1.33037	0.729	0.124	0	AC	MARCKSL1
21	0	1.31889	0.728	0.174	0	AC	TUBB2A
22	0	1.29627	0.632	0.066	0	AC	NRXN1
23	0	1.2581	0.51	0.029	0	AC	PEG3
24	0	1.21516	0.662	0.094	0	AC	SV2A
25	0	1.20847	0.594	0.021	0	AC	RBFOX2
26	0	1.2051	0.732	0.155	0	AC	TAGLN3
27	0	1.17817	0.454	0.012	0	AC	GAD2
28	0	1.16027	0.505	0.006	0	AC	GABRA2
29	0	1.15825	0.451	0.007	0	AC	LY6H
30	0	1.15626	0.608	0.078	0	AC	NRXN2
31	0	1.14383	0.382	0.036	0	AC	FXYD6
32	0	1.14375	0.599	0.073	0	AC	SCG5
33	0	1.14109	0.599	0.079	0	AC	UCHL1
34	0	1.1366	0.588	0.064	0	AC	CHD5
35	0	1.123	0.492	0.019	0	AC	PGM2L1
36	0	1.10879	0.527	0.005	0	AC	SLC32A1
37	0	1.0936	0.559	0.054	0	AC	THY1
38	0	1.09143	0.465	0.003	0	AC	CAMKV
39	0	1.08247	0.482	0.026	0	AC	SCN3B
40	0	1.04494	0.607	0.089	0	AC	NDRG4
41	0	1.0177	0.325	0.001	0	AC	C1QL2
42	0	0.977229	0.452	0.022	0	AC	KCNC1
43	0	0.930651	0.395	0.011	0	AC	SLC6A1
44	0	0.923962	0.478	0.063	0	AC	FEZ1
45	0	0.921942	0.412	0.044	0	AC	RALYL
46	0	0.916244	0.326	0.018	0	AC	VSNL1
47	0	0.914168	0.379	0.02	0	AC	ANKS1B
48	0	0.896482	0.358	0.022	0	AC	MIAT
49	0	0.893033	0.266	0.008	0	AC	TBX3
50	0	0.878473	0.398	0.035	0	AC	PAM
51	0	0.878327	0.412	0.026	0	AC	LHFP
52	0	0.866288	0.463	0.061	0	AC	MIR181A1HG
53	0	0.815199	0.268	0.001	0	AC	SYT6
54	2.56e-296	0.943142	0.505	0.085	5.72e-292	AC	LSAMP
55	1.91e-289	1.14282	0.697	0.169	4.27e-285	AC	CHN1
56	7.66e-289	1.17683	0.662	0.162	1.71e-284	AC	C16orf45
57	6.62e-288	0.92977	0.643	0.135	1.48e-283	AC	ZNF385D
58	1.36e-283	0.947168	0.6	0.124	3.03e-279	AC	KIF5C
59	3.33e-279	0.958133	0.282	0.028	7.44e-275	AC	BHLHE22
60	1.29e-275	1.10611	0.506	0.093	2.89e-271	AC	SPOCK3
61	2.2e-265	1.01328	0.47	0.081	4.93e-261	AC	PTPRS
62	3.94e-264	1.0099	0.583	0.125	8.81e-260	AC	GNG3
63	1.04e-254	1.00979	0.623	0.141	2.33e-250	AC	APP
64	2.69e-245	0.923973	0.576	0.128	6.01e-241	AC	FBXW7
65	8.05e-245	1.28083	0.752	0.252	1.8e-240	AC	DPYSL2
66	1.7e-235	0.83557	0.67	0.163	3.8e-231	AC	LINC00632
67	1.87e-235	0.88247	0.651	0.168	4.18e-231	AC	PPM1K
68	1.77e-225	1.05525	0.487	0.104	3.94e-221	AC	PBX1
69	1.78e-216	0.845831	0.642	0.165	3.98e-212	AC	GRIA2
70	5.49e-213	1.01663	0.831	0.308	1.23e-208	AC	GPM6A
71	1.52e-208	0.930193	0.691	0.208	3.39e-204	AC	TMEM59L
72	2.27e-204	0.987451	0.721	0.227	5.08e-200	AC	SRGAP3
73	4.86e-204	0.950662	0.535	0.127	1.09e-199	AC	STMN4
74	1e-203	1.05312	0.696	0.218	2.24e-199	AC	DNER
75	1.38e-198	0.86821	0.253	0.032	3.07e-194	AC	SLC6A9
76	5.63e-184	0.846841	0.462	0.105	1.26e-179	AC	HMGCS1
77	4.98e-176	0.869358	0.68	0.22	1.11e-171	AC	NCAM1
78	5.18e-176	0.857389	0.971	0.827	1.16e-171	AC	SYT1
79	4.41e-174	0.999987	0.742	0.285	9.86e-170	AC	PCLO
80	9.21e-172	0.903957	0.71	0.257	2.06e-167	AC	ACSL3
81	9.59e-171	0.955329	0.723	0.283	2.14e-166	AC	GNAS
82	1.96e-169	0.895859	0.717	0.232	4.39e-165	AC	NOVA1
83	9.78e-168	0.827807	0.543	0.151	2.19e-163	AC	FDFT1
84	1.96e-160	0.871343	0.788	0.321	4.37e-156	AC	NEAT1
85	1.02e-158	0.869026	0.65	0.226	2.28e-154	AC	IDS
86	6.02e-154	0.829138	0.592	0.184	1.35e-149	AC	CRMP1
87	1.05e-151	0.971703	0.756	0.368	2.35e-147	AC	CALM3
88	1.18e-145	0.855827	0.659	0.24	2.63e-141	AC	MARCKS
89	7.2e-138	1.03122	0.809	0.452	1.61e-133	AC	PCSK1N
90	8.43e-134	0.869888	0.799	0.4	1.88e-129	AC	NGFRAP1
91	1.26e-130	0.860187	0.659	0.279	2.81e-126	AC	YWHAH
92	4.56e-130	0.927503	0.255	0.045	1.02e-125	AC	NNAT
93	9.77e-127	0.942011	0.584	0.215	2.18e-122	AC	SIX3
94	1.75e-120	0.861301	0.661	0.304	3.91e-116	AC	RNF187
95	8.21e-116	0.84808	0.811	0.476	1.84e-111	AC	BEX1
96	2.05e-107	0.813895	0.796	0.5	4.57e-103	AC	YWHAB
97	6.48e-97	0.811459	0.447	0.152	1.45e-92	AC	CAMK2N1
98	3.84e-91	0.898269	0.734	0.455	8.58e-87	AC	SNCB
99	4e-89	0.97277	0.522	0.225	8.93e-85	AC	LMO4
100	4.2e-65	0.962539	0.46	0.221	9.38e-61	AC	MEIS2
101	0	3.22278	0.932	0.05	0	Astrocyte	GFAP
102	0	3.19515	0.947	0.045	0	Astrocyte	SPARCL1
103	0	2.56702	0.742	0.016	0	Astrocyte	SOD3
104	0	2.43276	0.689	0.027	0	Astrocyte	S100B
105	0	2.42897	0.818	0.004	0	Astrocyte	MGST1
106	0	2.42166	0.826	0.02	0	Astrocyte	GYPC
107	0	2.29505	0.848	0.05	0	Astrocyte	SCRG1
108	0	2.21345	0.841	0.021	0	Astrocyte	ATP1A2
109	0	2.19548	0.826	0.038	0	Astrocyte	LGI4
110	0	1.92699	0.667	0.036	0	Astrocyte	COL9A3
111	0	1.89461	0.72	0.038	0	Astrocyte	CD44
112	0	1.88772	0.553	0.004	0	Astrocyte	SERPINA5
113	0	1.8713	0.576	0.016	0	Astrocyte	C3
114	0	1.79466	0.674	0.018	0	Astrocyte	ANGPTL1
115	0	1.78165	0.705	0.017	0	Astrocyte	SERPINE2
116	0	1.77271	0.659	0.015	0	Astrocyte	ANXA1
117	0	1.76021	0.538	0.013	0	Astrocyte	IGFBP2
118	0	1.57028	0.606	0.02	0	Astrocyte	C1R
119	0	1.56497	0.652	0.002	0	Astrocyte	TNC
120	0	1.55946	0.636	0.004	0	Astrocyte	MLC1
121	0	1.5343	0.561	0.006	0	Astrocyte	RP11-986E7.7
122	0	1.53088	0.606	0.007	0	Astrocyte	SLC4A4
123	0	1.43593	0.576	0.013	0	Astrocyte	HEPN1
124	0	1.40261	0.295	0.001	0	Astrocyte	LEFTY2
125	0	1.37397	0.394	0.001	0	Astrocyte	RSPO4
126	0	1.30819	0.598	0.029	0	Astrocyte	BAALC
127	2.46e-306	2.01105	0.727	0.046	5.49e-302	Astrocyte	S100A1
128	1.93e-288	1.96952	0.78	0.058	4.31e-284	Astrocyte	FXYD1
129	1.5e-285	1.53083	0.523	0.025	3.36e-281	Astrocyte	ID1
130	5.66e-285	1.8884	0.758	0.054	1.26e-280	Astrocyte	SERPING1
131	4.97e-272	1.4697	0.674	0.043	1.11e-267	Astrocyte	SOX9
132	6.06e-249	2.55252	0.78	0.068	1.35e-244	Astrocyte	IGFBP7
133	6.48e-248	1.83548	0.72	0.055	1.45e-243	Astrocyte	ID4
134	7.96e-247	2.32209	0.773	0.066	1.78e-242	Astrocyte	GADD45B
135	2.51e-241	1.81652	0.75	0.061	5.61e-237	Astrocyte	NGFR
136	1.14e-230	1.93629	0.636	0.046	2.55e-226	Astrocyte	AQP4
137	7.81e-211	1.59445	0.682	0.059	1.74e-206	Astrocyte	GPRC5B
138	1.41e-191	2.00594	0.826	0.101	3.15e-187	Astrocyte	NTRK2
139	1.58e-188	2.11142	0.917	0.118	3.54e-184	Astrocyte	HES1
140	1.46e-179	1.58451	0.492	0.035	3.26e-175	Astrocyte	DTNA
141	7.73e-176	2.67646	0.992	0.167	1.73e-171	Astrocyte	WIF1
142	4.25e-167	1.55631	0.78	0.092	9.5e-163	Astrocyte	CD9
143	1.49e-166	1.31197	0.508	0.04	3.33e-162	Astrocyte	NDP
144	1.75e-166	1.35339	0.629	0.059	3.91e-162	Astrocyte	SOX2
145	9.58e-166	1.48439	0.826	0.1	2.14e-161	Astrocyte	SLC1A3
146	1.27e-162	1.34476	0.598	0.057	2.83e-158	Astrocyte	LRP1
147	1.09e-159	1.36192	0.667	0.071	2.44e-155	Astrocyte	PTPRZ1
148	2.94e-157	1.91539	0.848	0.126	6.56e-153	Astrocyte	IFITM3
149	2.71e-149	1.52493	0.765	0.102	6.05e-145	Astrocyte	TSC22D4
150	1.81e-141	1.46184	0.742	0.099	4.05e-137	Astrocyte	CDC42EP4
151	6.3e-141	1.27684	0.621	0.07	1.41e-136	Astrocyte	QKI
152	1.05e-137	1.53277	0.28	0.015	2.35e-133	Astrocyte	ANGPTL4
153	4.28e-136	1.40906	0.386	0.028	9.57e-132	Astrocyte	SCD
154	6.34e-135	1.71096	0.553	0.056	1.42e-130	Astrocyte	TRH
155	3.24e-134	1.61238	0.667	0.087	7.23e-130	Astrocyte	S100A6
156	5.21e-133	1.28311	0.561	0.06	1.16e-128	Astrocyte	MBOAT2
157	5.69e-133	1.28536	0.667	0.082	1.27e-128	Astrocyte	F3
158	6.72e-131	1.9753	0.909	0.186	1.5e-126	Astrocyte	TUBB2B
159	2.28e-130	1.2795	0.591	0.068	5.11e-126	Astrocyte	CEBPB
160	6.94e-126	2.56717	0.932	0.23	1.55e-121	Astrocyte	GSN
161	9.15e-123	2.50929	0.909	0.198	2.05e-118	Astrocyte	PTGDS
162	3.2e-119	1.43171	0.629	0.085	7.14e-115	Astrocyte	CHPF
163	1.91e-118	2.36836	0.917	0.216	4.28e-114	Astrocyte	CRYAB
164	8.28e-118	1.52996	0.523	0.058	1.85e-113	Astrocyte	MT1G
165	1e-117	2.02023	0.758	0.128	2.24e-113	Astrocyte	FABP7
166	5.97e-112	1.3992	0.682	0.104	1.33e-107	Astrocyte	LGALS1
167	1.08e-110	1.29483	0.515	0.06	2.42e-106	Astrocyte	S100A13
168	2.17e-110	1.43463	0.455	0.046	4.86e-106	Astrocyte	ID3
169	7.48e-110	3.03338	1	0.359	1.67e-105	Astrocyte	CLU
170	5e-107	1.42118	0.598	0.082	1.12e-102	Astrocyte	NUPR1
171	6.86e-107	1.31166	0.659	0.099	1.53e-102	Astrocyte	NDRG2
172	7.08e-107	1.88189	0.992	0.28	1.58e-102	Astrocyte	VIM
173	1.14e-106	1.31477	0.659	0.104	2.55e-102	Astrocyte	LGALS3BP
174	2.51e-105	1.28395	0.515	0.062	5.62e-101	Astrocyte	IFITM2
175	6.43e-100	1.9414	0.977	0.29	1.44e-95	Astrocyte	GLUL
176	3.71e-99	1.55707	0.674	0.112	8.29e-95	Astrocyte	ID2
177	2.02e-98	1.42845	0.682	0.112	4.51e-94	Astrocyte	CP
178	2.86e-97	2.11852	0.523	0.073	6.38e-93	Astrocyte	ADM
179	9.68e-89	1.44947	0.712	0.136	2.16e-84	Astrocyte	PTN
180	1.6e-88	2.14682	0.97	0.368	3.56e-84	Astrocyte	GPX3
181	1.51e-82	1.28648	0.667	0.134	3.38e-78	Astrocyte	SYT11
182	1.67e-81	1.77889	0.697	0.157	3.73e-77	Astrocyte	MT3
183	2.37e-81	1.91067	0.833	0.25	5.3e-77	Astrocyte	CST3
184	7.7e-78	1.60022	0.848	0.248	1.72e-73	Astrocyte	HLA-A
185	1.17e-76	1.47048	0.803	0.224	2.62e-72	Astrocyte	DNER
186	9.73e-75	1.30643	0.545	0.096	2.17e-70	Astrocyte	S100A10
187	1.26e-74	1.37873	0.924	0.32	2.81e-70	Astrocyte	APOE
188	1.31e-74	2.28171	0.894	0.327	2.93e-70	Astrocyte	NEAT1
189	1.36e-73	1.65776	0.917	0.337	3.05e-69	Astrocyte	B2M
190	2.16e-73	1.30829	0.53	0.089	4.83e-69	Astrocyte	RASD1
191	8.89e-72	1.35665	0.667	0.144	1.99e-67	Astrocyte	C1orf61
192	1.54e-70	1.35519	0.492	0.077	3.43e-66	Astrocyte	IGFBP5
193	5.2e-70	1.86987	0.598	0.126	1.16e-65	Astrocyte	VEGFA
194	1.43e-67	2.96426	0.712	0.192	3.2e-63	Astrocyte	CRYAA
195	3.18e-64	1.5291	0.765	0.217	7.1e-60	Astrocyte	MT2A
196	1.29e-62	1.38291	0.977	0.573	2.88e-58	Astrocyte	PSAP
197	1.48e-61	1.42883	0.742	0.221	3.31e-57	Astrocyte	SPARC
198	1.32e-57	1.87047	0.568	0.137	2.95e-53	Astrocyte	HILPDA
199	7.25e-56	1.73046	0.841	0.394	1.62e-51	Astrocyte	SCG3
200	2.98e-41	1.45167	0.636	0.203	6.67e-37	Astrocyte	MT1X
201	0	2.69759	0.535	0.15	0	BC	PCP2
202	0	2.51554	0.82	0.064	0	BC	GNG13
203	0	2.23045	0.804	0.044	0	BC	LRTM1
204	0	2.13438	0.708	0.026	0	BC	TRPM1
205	0	2.06359	0.899	0.117	0	BC	CADPS
206	0	1.98841	0.859	0.105	0	BC	CAMK2B
207	0	1.93788	0.607	0.025	0	BC	VSX1
208	0	1.82407	0.644	0.101	0	BC	CPLX3
209	0	1.78222	0.553	0.03	0	BC	ISL1
210	0	1.76655	0.648	0.187	0	BC	PCP4
211	0	1.69618	0.615	0.037	0	BC	GRM6
212	0	1.6639	0.544	0.032	0	BC	HPCA
213	0	1.63742	0.71	0.028	0	BC	CA10
214	0	1.62372	0.924	0.553	0	BC	CALM1
215	0	1.60734	0.586	0.053	0	BC	CCDC136
216	0	1.60292	0.726	0.102	0	BC	RGS16
217	0	1.57552	0.693	0.037	0	BC	CHN2
218	0	1.54355	0.647	0.062	0	BC	GNAO1
219	0	1.54237	0.654	0.018	0	BC	TMEM215
220	0	1.48182	0.618	0.026	0	BC	NEUROD4
221	0	1.47207	0.657	0.034	0	BC	IGSF21
222	0	1.46363	0.385	0.017	0	BC	CXCL14
223	0	1.41046	0.68	0.071	0	BC	NOVA1
224	0	1.39885	0.572	0.058	0	BC	AANAT
225	0	1.3833	0.779	0.275	0	BC	EFR3A
226	0	1.35133	0.585	0.027	0	BC	DOK6
227	0	1.34878	0.595	0.023	0	BC	GABRA1
228	0	1.31523	0.396	0.031	0	BC	PCP4L1
229	0	1.31181	0.576	0.028	0	BC	ASIC4
230	0	1.31122	0.606	0.08	0	BC	KIAA1107
231	0	1.30771	0.768	0.232	0	BC	SLC38A1
232	0	1.30425	0.775	0.244	0	BC	DST
233	0	1.2969	0.498	0.128	0	BC	SERPINI1
234	0	1.28935	0.595	0.049	0	BC	KCNMA1
235	0	1.25909	0.719	0.195	0	BC	ANK3
236	0	1.25253	0.525	0.046	0	BC	PROX1
237	0	1.22695	0.801	0.236	0	BC	MAP4
238	0	1.21118	0.615	0.082	0	BC	PLXDC1
239	0	1.20341	0.512	0.067	0	BC	DLG2
240	0	1.19405	0.65	0.294	0	BC	ITM2C
241	0	1.19398	0.523	0.04	0	BC	EDIL3
242	0	1.19169	0.672	0.156	0	BC	CLTB
243	0	1.1874	0.651	0.167	0	BC	TMEM176B
244	0	1.18622	0.498	0.048	0	BC	GRIA2
245	0	1.17941	0.503	0.014	0	BC	IGF1
246	0	1.17834	0.52	0.033	0	BC	RUNX1T1
247	0	1.16741	0.46	0.021	0	BC	PRDM8
248	0	1.16452	0.505	0.032	0	BC	KHDRBS3
249	0	1.1637	0.519	0.039	0	BC	VSX2
250	0	1.1516	0.49	0.078	0	BC	PCDH9
251	0	1.14816	0.732	0.296	0	BC	FSTL5
252	0	1.13665	0.471	0.023	0	BC	SLC4A10
253	0	1.13595	0.405	0.047	0	BC	BCAT1
254	0	1.13145	0.355	0.047	0	BC	NSG1
255	0	1.10644	0.303	0.019	0	BC	CABP2
256	0	1.1014	0.835	0.429	0	BC	MT-ND4L
257	0	1.09667	0.445	0.031	0	BC	GUCY1A3
258	0	1.09254	0.592	0.101	0	BC	ATP6V1G2
259	0	1.0908	0.469	0.057	0	BC	LINC00632
260	0	1.08723	0.963	0.655	0	BC	MT-ND5
261	0	1.08485	0.484	0.132	0	BC	LMO4
262	0	1.06393	0.456	0.109	0	BC	KCNQ1OT1
263	0	1.05876	0.444	0.039	0	BC	FGF12
264	0	1.04001	0.669	0.187	0	BC	RP11-192H23.6
265	0	1.02123	0.448	0.048	0	BC	LIN7A
266	0	1.01502	0.756	0.422	0	BC	TAX1BP1
267	0	1.00633	0.34	0.011	0	BC	TMEM196
268	0	1.00415	0.999	0.888	0	BC	MT-CYB
269	0	0.995347	0.513	0.104	0	BC	APC
270	0	0.993776	0.484	0.083	0	BC	FAM171B
271	0	0.99051	0.401	0.07	0	BC	TRNP1
272	0	0.990121	0.316	0.017	0	BC	PGM5-AS1
273	0	0.982763	0.576	0.202	0	BC	SYNE1
274	0	0.982272	0.481	0.067	0	BC	CADM3
275	0	0.977179	0.377	0.01	0	BC	NETO1
276	0	0.971628	0.4	0.033	0	BC	MCC
277	0	0.960763	0.999	0.887	0	BC	MT-CO1
278	0	0.953694	0.349	0.012	0	BC	CTD-2314G24.2
279	0	0.952661	0.74	0.355	0	BC	ATP2B1
280	0	0.951778	0.405	0.091	0	BC	CHN1
281	0	0.951153	0.373	0.019	0	BC	KCNA5
282	0	0.948131	0.42	0.026	0	BC	KCNH2
283	0	0.946443	0.334	0.04	0	BC	KRT222.1
284	0	0.94161	0.821	0.276	0	BC	TMSB4X
285	0	0.940258	0.464	0.071	0	BC	RD3L
286	0	0.936836	0.356	0.036	0	BC	THSD7A
287	0	0.931279	0.442	0.056	0	BC	GABRG2
288	0	0.928135	0.445	0.057	0	BC	FOXN3
289	0	0.927706	0.408	0.134	0	BC	MEG3
290	0	0.923123	0.357	0.02	0	BC	CAMK4
291	0	0.920292	0.548	0.107	0	BC	MAPT
292	0	0.91569	0.362	0.015	0	BC	B3GALT2
293	0	0.914168	0.344	0.032	0	BC	CNTN4
294	0	0.909379	0.382	0.033	0	BC	FRMD3
295	0	0.909359	0.677	0.178	0	BC	GPM6A
296	0	0.902778	0.465	0.065	0	BC	FAIM2
297	0	0.90197	0.609	0.175	0	BC	TCF4
298	0	0.898596	0.746	0.277	0	BC	NGFRAP1
299	0	0.892087	0.786	0.364	0	BC	BEX1
300	0	0.890214	0.52	0.138	0	BC	NR1D1
301	0	4.73223	1	0.141	0	Cone	PDE6H
302	0	3.90631	0.988	0.047	0	Cone	ARR3
303	0	3.70664	0.834	0.022	0	Cone	OPN1LW
304	0	2.88943	0.971	0.08	0	Cone	GUCA1C
305	0	2.51024	0.939	0.006	0	Cone	CTD-2050N2.1
306	0	2.22774	0.813	0.089	0	Cone	TTR
307	0	2.02958	0.836	0.014	0	Cone	MYL4
308	0	1.84613	0.889	0.045	0	Cone	GNGT2
309	0	1.69382	0.948	0.268	0	Cone	LBH
310	0	1.59044	0.87	0.203	0	Cone	SERPINF1
311	0	1.55403	0.861	0.109	0	Cone	FAM213A
312	0	1.46322	0.761	0.074	0	Cone	CHRNA3
313	0	1.45936	0.895	0.161	0	Cone	COTL1
314	0	1.45331	0.784	0.013	0	Cone	TDRG1
315	0	1.40629	0.788	0.003	0	Cone	CNGB3
316	0	1.3788	0.709	0.002	0	Cone	RAB41
317	0	1.29533	0.483	0.05	0	Cone	GPATCH1
318	0	1.23859	0.807	0.108	0	Cone	MAP6
319	0	1.23502	0.783	0.095	0	Cone	SLC24A2
320	0	1.21173	0.786	0.105	0	Cone	RP11-215G15.5
321	0	1.16784	0.861	0.179	0	Cone	DZIP3
322	0	1.14589	0.649	0.024	0	Cone	HRASLS
323	0	1.13516	0.722	0.035	0	Cone	NOS1AP
324	0	1.11822	0.702	0.004	0	Cone	GRK7
325	0	1.11581	0.674	0.011	0	Cone	PEX5L
326	0	1.08078	0.654	0.001	0	Cone	GNAT2
327	0	1.03794	0.824	0.162	0	Cone	DPYSL3
328	0	1.00048	0.761	0.079	0	Cone	RABL3
329	0	0.980705	0.635	0.032	0	Cone	RXRG
330	0	0.971945	0.786	0.127	0	Cone	TAPT1
331	0	0.949246	0.638	0.023	0	Cone	KCNB2
332	0	0.916212	0.647	0.067	0	Cone	DDX10
333	0	0.888829	0.638	0.082	0	Cone	RSPH1
334	0	0.854947	0.647	0.07	0	Cone	FAM19A3
335	0	0.849721	0.635	0.033	0	Cone	NEDD4L
336	0	0.847058	0.594	0.029	0	Cone	RAX
337	0	0.82662	0.606	0.056	0	Cone	THRB
338	0	0.812487	0.67	0.095	0	Cone	SMTN
339	0	0.798976	0.651	0.072	0	Cone	HEG1
340	0	0.788304	0.583	0.042	0	Cone	MPP6
341	0	0.788191	0.624	0.056	0	Cone	SIX6
342	0	0.787931	0.592	0.044	0	Cone	MLXIP
343	0	0.779115	0.699	0.093	0	Cone	SLC44A1
344	0	0.764413	0.513	0.012	0	Cone	RP11-531A24.3
345	0	0.744171	0.528	0.001	0	Cone	PDE6C
346	0	0.72772	0.494	0.045	0	Cone	AC007349.7
347	0	0.72734	0.503	0.006	0	Cone	MCF2
348	0	0.710516	0.506	0.022	0	Cone	EMB
349	0	0.674948	0.487	0.012	0	Cone	NPTX1
350	0	0.670245	0.638	0.066	0	Cone	FAM19A4
351	0	0.668563	0.424	0.002	0	Cone	RAB17
352	0	0.666543	0.39	0.038	0	Cone	DSCR8
353	0	0.665445	0.643	0.1	0	Cone	MPPED2
354	0	0.657678	0.595	0.071	0	Cone	RP11-356I2.4
355	0	0.643338	0.497	0.06	0	Cone	AMPD2
356	0	0.631927	0.442	0.019	0	Cone	SEMA6D
357	4.99e-302	1.00001	0.824	0.187	1.12e-297	Cone	CC2D2A
358	3.3e-294	0.915717	0.725	0.147	7.38e-290	Cone	FSD1L
359	1.48e-291	0.795141	0.834	0.185	3.31e-287	Cone	VPRBP
360	1.8e-284	0.662038	0.629	0.11	4.03e-280	Cone	PLA2G5
361	7.53e-282	1.79535	0.988	0.739	1.68e-277	Cone	GUK1
362	2.18e-272	0.781912	0.77	0.174	4.88e-268	Cone	PGP
363	1.01e-260	0.664774	0.563	0.096	2.26e-256	Cone	COL4A3
364	2.41e-257	1.14883	0.861	0.29	5.38e-253	Cone	DHRS7
365	4.61e-256	0.747354	0.656	0.133	1.03e-251	Cone	CTD-2357A8.3
366	8.3e-254	0.669463	0.718	0.154	1.86e-249	Cone	LIMA1
367	9.41e-242	0.628706	0.66	0.138	2.1e-237	Cone	DHRS11
368	5.51e-233	1.02882	0.923	0.338	1.23e-228	Cone	IMPG2
369	6.3e-232	0.749401	0.697	0.161	1.41e-227	Cone	MEGF9
370	7.27e-231	1.2266	0.968	0.626	1.62e-226	Cone	PPA1
371	8.24e-230	1.14518	0.986	0.711	1.84e-225	Cone	GNB3
372	1.26e-223	0.640466	0.85	0.245	2.82e-219	Cone	CA2
373	2.65e-222	1.09919	0.906	0.306	5.92e-218	Cone	PCP4
374	3.58e-214	0.788471	0.848	0.246	8e-210	Cone	MEF2C
375	1.34e-212	0.708692	0.574	0.122	2.99e-208	Cone	HK2
376	3.36e-198	0.983822	0.945	0.433	7.5e-194	Cone	RS1
377	7.3e-196	0.713378	0.786	0.218	1.63e-191	Cone	CDHR1
378	1.42e-181	1.80685	0.658	0.202	3.18e-177	Cone	PCAT4
379	1.7e-180	0.923445	0.982	0.77	3.8e-176	Cone	MAP1B
380	4.52e-171	1.04573	0.989	0.649	1.01e-166	Cone	GUCA1A
381	4.38e-168	0.893745	0.882	0.429	9.79e-164	Cone	MGST3
382	1.35e-166	0.904246	0.797	0.268	3.02e-162	Cone	VTN
383	6.92e-155	0.846098	0.964	0.784	1.55e-150	Cone	AKAP9
384	7.37e-153	0.861237	0.911	0.383	1.65e-148	Cone	DST
385	3.78e-152	0.675099	0.743	0.244	8.44e-148	Cone	FAM162A
386	7.1e-151	0.770884	0.804	0.32	1.59e-146	Cone	COX14
387	1.68e-139	0.705285	0.902	0.385	3.76e-135	Cone	MAP4
388	2.82e-133	0.862532	0.784	0.31	6.31e-129	Cone	RP11-39E3.3
389	3.48e-125	0.693932	0.945	0.499	7.78e-121	Cone	MPP4
390	1.23e-124	0.655227	0.827	0.341	2.74e-120	Cone	RORA
391	5.79e-123	0.697931	0.988	0.646	1.29e-118	Cone	PLEKHB1
392	4.6e-115	0.653604	0.948	0.819	1.03e-110	Cone	COX7C
393	1.05e-113	0.695219	0.832	0.386	2.34e-109	Cone	ITM2C
394	3.01e-102	0.729683	0.939	0.78	6.72e-98	Cone	UQCRH
395	1.2e-99	0.673349	0.982	0.616	2.68e-95	Cone	KCNV2
396	8.2e-93	0.704099	0.927	0.674	1.83e-88	Cone	NDUFB1
397	5.73e-87	0.691709	0.929	0.709	1.28e-82	Cone	NME1
398	9.11e-63	0.701227	0.904	0.738	2.04e-58	Cone	MT-ND5
399	7.93e-51	0.6565	0.957	0.87	1.77e-46	Cone	MT-CO2
400	2.52e-50	0.708221	0.952	0.881	5.63e-46	Cone	MT-ND3
401	0	3.33063	0.994	0.049	0	GC	SNCG
402	0	3.193	0.986	0.077	0	GC	PVALB
403	0	3.14593	0.994	0.018	0	GC	NEFM
404	0	3.10879	1	0.04	0	GC	STMN2
405	0	3.08994	0.975	0.08	0	GC	ATP1B1
406	0	3.03186	1	0.079	0	GC	UCHL1
407	0	2.6685	0.975	0.014	0	GC	NRN1
408	0	2.54438	0.986	0.178	0	GC	TMSB10
409	0	2.4506	0.959	0.011	0	GC	AHNAK2
410	0	2.36101	0.975	0.089	0	GC	NDRG4
411	0	2.35425	0.975	0.067	0	GC	MAP1A
412	0	2.15105	0.989	0.278	0	GC	YWHAH
413	0	2.14252	0.923	0.005	0	GC	PRPH
414	0	2.13403	0.95	0.054	0	GC	THY1
415	0	1.97911	0.975	0.175	0	GC	TUBB2A
416	0	1.96078	0.926	0.203	0	GC	MEG3
417	0	1.9149	0.981	0.186	0	GC	INA
418	0	1.8809	0.95	0.039	0	GC	CPLX1
419	0	1.86255	0.942	0.005	0	GC	NEFH
420	0	1.78843	0.923	0.101	0	GC	BASP1
421	0	1.76858	0.961	0.157	0	GC	TAGLN3
422	0	1.74402	0.934	0.041	0	GC	SCN1B
423	0	1.74166	0.97	0.252	0	GC	RTN1
424	0	1.73648	0.956	0.141	0	GC	APP
425	0	1.72462	0.915	0.098	0	GC	LGALS1
426	0	1.7023	0.931	0.074	0	GC	SCG5
427	0	1.69428	0.909	0.019	0	GC	MIAT
428	0	1.65648	0.909	0.015	0	GC	VSNL1
429	0	1.6328	0.876	0.025	0	GC	TPPP3
430	0	1.60345	0.934	0.131	0	GC	CEND1
431	0	1.55011	0.964	0.253	0	GC	STMN3
432	0	1.547	0.86	0.014	0	GC	FABP3
433	0	1.54569	0.956	0.098	0	GC	AKAP12
434	0	1.52747	0.876	0.09	0	GC	S100A10
435	0	1.46676	0.931	0.009	0	GC	KCNC2
436	0	1.46065	0.92	0.105	0	GC	SLC16A3
437	0	1.40016	0.942	0.134	0	GC	ACOT7
438	0	1.38834	0.934	0.107	0	GC	OLFM1
439	0	1.38113	0.89	0.002	0	GC	SLC17A6
440	0	1.34383	0.893	0.034	0	GC	L1CAM
441	0	1.3133	0.909	0.087	0	GC	ATP13A2
442	0	1.29898	0.873	0.05	0	GC	FBXO2
443	0	1.2677	0.873	0.041	0	GC	KIF5A
444	0	1.26043	0.901	0.04	0	GC	ANXA2
445	0	1.25281	0.937	0.079	0	GC	PRUNE2
446	0	1.24542	0.948	0.185	0	GC	PCDH9
447	0	1.23485	0.89	0.026	0	GC	EPDR1
448	0	1.21905	0.901	0.1	0	GC	CYB5R3
449	0	1.21392	0.928	0.168	0	GC	FAIM2
450	0	1.20035	0.826	0.033	0	GC	SNCA
451	0	1.19981	0.895	0.163	0	GC	C16orf45
452	0	1.18882	0.835	0.126	0	GC	GNG3
453	0	1.1845	0.904	0.091	0	GC	SPOCK2
454	0	1.17362	0.879	0.017	0	GC	ELAVL3
455	0	1.16169	0.713	0.023	0	GC	CALB2
456	0	1.14524	0.857	0.025	0	GC	SULT4A1
457	0	1.11976	0.926	0.172	0	GC	JAK1
458	0	1.11836	0.904	0.096	0	GC	SV2A
459	0	1.11784	0.906	0.103	0	GC	SYT4
460	0	1.11336	0.873	0.003	0	GC	TMEM163
461	0	1.08514	0.882	0.013	0	GC	LYNX1
462	0	1.08226	0.848	0.01	0	GC	GRIN1
463	0	1.0821	0.926	0.092	0	GC	PAX6
464	0	1.07742	0.829	0.012	0	GC	DHCR24
465	0	1.07356	0.898	0.009	0	GC	ELAVL2
466	0	1.07285	0.722	0.013	0	GC	GAP43
467	0	1.06774	0.895	0.105	0	GC	INSIG1
468	0	1.06144	0.843	0.067	0	GC	EEF1A2
469	0	1.06056	0.862	0.022	0	GC	RBFOX2
470	0	1.03008	0.846	0.068	0	GC	CYGB
471	0	1.02606	0.791	0.081	0	GC	C4orf48
472	0	1.02508	0.882	0.093	0	GC	CD151
473	0	1.01469	0.909	0.125	0	GC	NSG1
474	3.9e-301	1.63708	0.981	0.283	8.71e-297	GC	GNAS
475	4.87e-286	1.04986	0.92	0.191	1.09e-281	GC	YWHAG
476	4.01e-276	1.31595	0.959	0.254	8.97e-272	GC	DPYSL2
477	9.94e-268	1.35875	0.967	0.266	2.22e-263	GC	GOT1
478	6.78e-262	1.12574	0.931	0.197	1.51e-257	GC	ANXA6
479	1.31e-249	1.30197	0.931	0.249	2.92e-245	GC	DYNC1H1
480	3.15e-249	1.0524	0.906	0.209	7.03e-245	GC	FAM127A
481	1.04e-244	1.22958	0.959	0.284	2.33e-240	GC	GPI
482	8.73e-235	1.76587	0.986	0.452	1.95e-230	GC	PCSK1N
483	1.06e-222	1.70115	0.934	0.323	2.37e-218	GC	NEAT1
484	1.37e-222	2.0478	0.997	0.771	3.06e-218	GC	MAP1B
485	5.59e-220	1.14838	0.92	0.249	1.25e-215	GC	MLLT11
486	3.04e-214	1.54789	0.986	0.545	6.78e-210	GC	RTN3
487	6.63e-202	1.32893	0.994	0.308	1.48e-197	GC	PCP4
488	3.65e-200	1.19726	0.97	0.388	8.16e-196	GC	KIF21A
489	4.93e-187	1.03923	0.975	0.344	1.1e-182	GC	KLC1
490	4.36e-184	1.36089	0.983	0.525	9.75e-180	GC	TUBA1A
491	5.44e-183	1.55528	0.994	0.87	1.22e-178	GC	MT-CO2
492	1.63e-178	1.28163	1	0.777	3.64e-174	GC	TUBA1B
493	5.21e-177	1.41439	0.997	0.933	1.16e-172	GC	MT-CO3
494	1.36e-176	1.05689	0.95	0.359	3.04e-172	GC	RABAC1
495	3.43e-172	1.22167	0.939	0.369	7.66e-168	GC	CALM3
496	6.41e-171	1.44974	0.997	0.917	1.43e-166	GC	MT-CO1
497	4.05e-166	1.12801	0.992	0.623	9.05e-162	GC	HSP90AB1
498	4.62e-153	1.10074	0.994	0.691	1.03e-148	GC	VDAC1
499	6.69e-149	1.07312	0.95	0.43	1.5e-144	GC	MGST3
500	7.58e-146	1.03413	1	0.777	1.69e-141	GC	ALDOA
501	0	3.65123	0.97	0.077	0	HC	PVALB
502	0	2.76734	0.94	0.043	0	HC	CNTNAP2
503	0	2.16687	0.866	0.009	0	HC	ONECUT2
504	0	2.118	0.369	0.019	0	HC	CALB1
505	0	1.94412	0.905	0.09	0	HC	NDRG4
506	0	1.83597	0.789	0.011	0	HC	CACNG3
507	0	1.83518	0.789	0.004	0	HC	ONECUT1
508	0	1.79253	0.884	0.132	0	HC	PTN
509	0	1.79185	0.807	0.003	0	HC	TNR
510	0	1.78762	0.842	0.081	0	HC	ATP1B1
511	0	1.78707	0.557	0.051	0	HC	SYNPR
512	0	1.75162	0.848	0.095	0	HC	CDC42EP4
513	0	1.66374	0.869	0.158	0	HC	TAGLN3
514	0	1.63099	0.729	0.052	0	HC	VAT1L
515	0	1.57267	0.75	0.054	0	HC	GRIA4
516	0	1.52715	0.685	0.012	0	HC	TFAP2B
517	0	1.47359	0.777	0.084	0	HC	B3GAT2
518	0	1.44256	0.676	0.018	0	HC	SLC4A3
519	0	1.39504	0.646	0.026	0	HC	NRIP3
520	0	1.36717	0.568	0.003	0	HC	NAT16
521	0	1.35945	0.542	0.016	0	HC	C1QL1
522	0	1.32899	0.524	0.006	0	HC	TMOD1
523	0	1.31994	0.792	0.093	0	HC	PAX6
524	0	1.29566	0.604	0.001	0	HC	ONECUT3
525	0	1.26172	0.598	0.021	0	HC	KCNK1
526	0	1.22158	0.524	0.023	0	HC	GRIA3
527	0	1.21652	0.601	0.032	0	HC	RHOBTB1
528	0	1.21441	0.476	0.001	0	HC	LHX1
529	0	1.21168	0.625	0.065	0	HC	FEZ1
530	0	1.16767	0.643	0.071	0	HC	MAP1A
531	0	1.13279	0.616	0.056	0	HC	NRSN1
532	0	1.1263	0.539	0.017	0	HC	SNX29P2
533	0	1.12214	0.53	0.015	0	HC	TBC1D16
534	0	1.11431	0.565	0.007	0	HC	GFRA2
535	0	1.11389	0.438	0.008	0	HC	CMYA5
536	0	1.11282	0.491	0.007	0	HC	PPP1R1A
537	0	1.11122	0.53	0.009	0	HC	LPL
538	0	1.10682	0.491	0.013	0	HC	BACH2
539	0	1.09921	0.571	0.057	0	HC	GAS6
540	0	1.094	0.545	0.031	0	HC	KCNJ6
541	0	1.08819	0.476	0.015	0	HC	SLC29A4
542	0	1.08176	0.47	0.005	0	HC	FRMPD4
543	0	1.05884	0.539	0.029	0	HC	PAK7
544	0	1.05547	0.39	0.01	0	HC	FILIP1L
545	0	1.01767	0.616	0.044	0	HC	STMN2
546	0	1.00543	0.384	0.011	0	HC	SOSTDC1
547	0	0.992042	0.461	0.02	0	HC	SEMA5A
548	0	0.980398	0.473	0.017	0	HC	CACNG7
549	0	0.979693	0.53	0.028	0	HC	LHFP
550	0	0.935544	0.485	0.031	0	HC	CRIP2
551	0	0.923606	0.482	0.026	0	HC	TCERG1L
552	0	0.885404	0.446	0.026	0	HC	KLF13
553	0	0.877558	0.378	0.007	0	HC	PLXNA2
554	4.82e-307	1.4247	0.78	0.124	1.08e-302	HC	ZEB2
555	1.95e-291	0.956648	0.435	0.038	4.35e-287	HC	C8orf76
556	4e-279	1.031	0.568	0.069	8.94e-275	HC	SESTD1
557	1.23e-274	1.7497	0.821	0.169	2.75e-270	HC	LNP1
558	2.14e-269	1.05174	0.634	0.087	4.79e-265	HC	LSAMP
559	3.52e-262	0.91546	0.542	0.065	7.87e-258	HC	RPS6KA2
560	1.2e-261	0.946912	0.548	0.064	2.67e-257	HC	KCNJ2
561	3.89e-259	1.65947	0.824	0.177	8.7e-255	HC	TUBB2A
562	1.4e-256	1.05847	0.604	0.083	3.13e-252	HC	UCHL1
563	1.43e-252	1.1437	0.685	0.106	3.2e-248	HC	JPH4
564	1.4e-246	0.897718	0.545	0.069	3.13e-242	HC	PTPRF
565	8.23e-243	1.25692	0.661	0.104	1.84e-238	HC	BASP1
566	2.81e-239	1.38806	0.711	0.129	6.27e-235	HC	STMN4
567	1.12e-238	1.1997	0.753	0.138	2.51e-234	HC	ZNF385D
568	4.51e-238	1.16571	0.807	0.158	1.01e-233	HC	CELF4
569	3.44e-219	1.14242	0.476	0.06	7.68e-215	HC	FAM135A
570	9.57e-217	1.46938	0.887	0.259	2.14e-212	HC	ACSL3
571	2.22e-212	1.00885	0.634	0.108	4.95e-208	HC	SLC16A3
572	5.82e-206	1.42387	0.798	0.183	1.3e-201	HC	TUBB2B
573	8.27e-198	0.920383	0.5	0.071	1.85e-193	HC	MIR181A2HG
574	2.03e-192	1.27302	0.795	0.196	4.54e-188	HC	NDRG1
575	1.43e-185	0.984654	0.682	0.135	3.19e-181	HC	CABP1
576	4.13e-178	1.48812	0.946	0.324	9.24e-174	HC	NEAT1
577	1.48e-176	1.41891	0.86	0.285	3.31e-172	HC	GNAS
578	1e-172	1.13254	0.747	0.173	2.24e-168	HC	PROX1
579	1.41e-170	1.70694	0.946	0.558	3.15e-166	HC	2020-09-07
580	2.25e-169	0.976077	0.482	0.079	5.04e-165	HC	ASMTL
581	4.43e-159	1.31333	0.893	0.302	9.91e-155	HC	MGARP
582	1.73e-149	1.16223	0.812	0.273	3.86e-145	HC	CXXC5
583	2.59e-136	1.20941	0.929	0.458	5.79e-132	HC	RORB
584	6.14e-132	1.67886	0.952	0.584	1.37e-127	HC	2020-09-04
585	3.99e-126	1.27902	0.902	0.454	8.91e-122	HC	PCSK1N
586	7.23e-125	1.1762	0.78	0.286	1.62e-120	HC	GPI
587	8.75e-125	0.996732	0.768	0.254	1.96e-120	HC	RTN1
588	1.13e-117	1.20994	0.604	0.165	2.52e-113	HC	CMSS1
589	1.21e-115	1.06903	0.53	0.124	2.69e-111	HC	VEGFA
590	2.87e-111	0.92217	0.625	0.172	6.42e-107	HC	FAIM2
591	5.72e-109	1.2251	0.839	0.379	1.28e-104	HC	HTRA1
592	4.48e-108	0.940491	0.994	0.972	1e-103	HC	GAPDH
593	1.78e-107	1.04513	0.729	0.268	3.97e-103	HC	TPM3
594	1.64e-102	0.968992	0.964	0.778	3.67e-98	HC	ALDOA
595	6.5e-93	1.06109	0.869	0.49	1.45e-88	HC	ATP6V1F
596	7.43e-87	0.884717	0.753	0.295	1.66e-82	HC	CLTB
597	5.62e-86	0.928277	0.881	0.532	1.26e-81	HC	YWHAQ
598	1.58e-85	1.4414	0.726	0.311	3.53e-81	HC	PCP4
599	2.29e-83	0.954367	0.926	0.658	5.13e-79	HC	ENO1
600	9.34e-75	1.1074	0.902	0.624	2.09e-70	HC	HSP90AB1
601	0	3.87885	0.986	0.233	0	MG	TF
602	0	3.71146	0.987	0.135	0	MG	FRZB
603	0	3.67269	0.998	0.303	0	MG	CLU
604	0	3.63469	0.994	0.314	0	MG	GPX3
605	0	3.56839	0.983	0.095	0	MG	WIF1
606	0	3.40848	0.992	0.229	0	MG	GLUL
607	0	3.29252	0.995	0.218	0	MG	VIM
608	0	3.26368	0.952	0.124	0	MG	CRABP1
609	0	3.2488	0.946	0.133	0	MG	PTGDS
610	0	3.10521	0.612	0.137	0	MG	NPVF
611	0	3.10428	0.903	0.049	0	MG	HES1
612	0	3.09431	0.979	0.262	0	MG	APOE
613	0	2.99252	0.96	0.089	0	MG	DKK3
614	0	2.96808	0.807	0.137	0	MG	CRYAA
615	0	2.92494	0.855	0.047	0	MG	CP
616	0	2.85722	0.897	0.059	0	MG	RGR
617	0	2.69548	0.929	0.153	0	MG	CRYAB
618	0	2.63431	0.866	0.052	0	MG	RLBP1
619	0	2.52586	0.947	0.175	0	MG	SPP1
620	0	2.50083	0.686	0.024	0	MG	IGFBP5
621	0	2.41963	0.932	0.192	0	MG	CA2
622	0	2.31756	0.836	0.022	0	MG	TRDN
623	0	2.28507	0.85	0.034	0	MG	SLC1A3
624	0	2.24289	0.862	0.081	0	MG	C1orf61
625	0	2.1566	0.875	0.082	0	MG	CNN3
626	0	2.09379	0.77	0.033	0	MG	SEPP1
627	0	2.09116	0.967	0.402	0	MG	GPM6B
628	0	2.04378	0.744	0.075	0	MG	FABP7
629	0	2.01282	0.74	0.049	0	MG	AKAP12
630	0	1.9811	0.752	0.035	0	MG	CD9
631	0	1.97484	0.616	0.099	0	MG	NDUFA4L2
632	0	1.90203	0.489	0.017	0	MG	SLN
633	0	1.897	0.837	0.075	0	MG	PTN
634	0	1.88886	0.784	0.073	0	MG	RCN1
635	0	1.88801	0.702	0.012	0	MG	PRSS35
636	0	1.87861	0.509	0.016	0	MG	TRH
637	0	1.87678	0.663	0.06	0	MG	LGALS3
638	0	1.85268	0.759	0.053	0	MG	RARRES2
639	0	1.83987	0.79	0.287	0	MG	NEAT1
640	0	1.82446	0.806	0.171	0	MG	QDPR
641	0	1.80519	0.655	0.044	0	MG	DAPL1
642	0	1.75831	0.748	0.114	0	MG	SLC2A1
643	0	1.74404	0.695	0.061	0	MG	ID2
644	0	1.72941	0.69	0.051	0	MG	TSC22D4
645	0	1.71444	0.616	0.032	0	MG	LINC00844
646	0	1.71061	0.659	0.011	0	MG	EFEMP1
647	0	1.69818	0.621	0.084	0	MG	IFITM3
648	0	1.69549	0.791	0.134	0	MG	TUBB2B
649	0	1.68929	0.665	0.179	0	MG	MT2A
650	0	1.6698	0.682	0.03	0	MG	F3
651	0	1.6285	0.611	0.167	0	MG	MT1X
652	0	1.55603	0.56	0.007	0	MG	MFAP4
653	0	1.55556	0.78	0.091	0	MG	APP
654	0	1.55277	0.7	0.091	0	MG	GPR37
655	0	1.54865	0.66	0.042	0	MG	PCSK2
656	0	1.53708	0.655	0.023	0	MG	PYGL
657	0	1.53682	0.621	0.028	0	MG	CRYM
658	0	1.51738	0.662	0.05	0	MG	NDRG2
659	0	1.4967	0.661	0.044	0	MG	RHOC
660	0	1.49654	0.578	0.02	0	MG	KDR
661	0	1.47713	0.768	0.142	0	MG	LAPTM4A
662	0	1.47257	0.611	0.011	0	MG	SOX2
663	0	1.45012	0.534	0.045	0	MG	ADIRF
664	0	1.44932	0.956	0.634	0	MG	ENO1
665	0	1.44717	0.65	0.094	0	MG	CAV1
666	0	1.43221	0.932	0.546	0	MG	ACTB
667	0	1.43104	0.82	0.357	0	MG	ASAH1
668	0	1.42178	0.585	0.057	0	MG	CEBPD
669	0	1.41658	0.559	0.031	0	MG	STAC2
670	0	1.41412	0.586	0.038	0	MG	NUPR1
671	0	1.41104	0.753	0.242	0	MG	DBI
672	0	1.40954	0.991	0.837	0	MG	RTN4
673	0	1.38747	0.565	0.014	0	MG	AKR1C3
674	0	1.37832	0.849	0.258	0	MG	MGARP
675	0	1.37784	0.506	0.036	0	MG	MT1F
676	0	1.36814	0.642	0.052	0	MG	CDC42EP4
677	0	1.35595	0.534	0.017	0	MG	C1QTNF3
678	0	1.35359	0.547	0.01	0	MG	SLITRK2
679	0	1.3237	0.321	0.023	0	MG	ID3
680	0	1.32344	0.599	0.053	0	MG	PET112
681	0	1.32215	0.525	0.017	0	MG	CFI
682	0	1.31575	0.526	0.021	0	MG	NGFR
683	0	1.31489	0.645	0.05	0	MG	PAX6
684	0	1.2919	0.672	0.148	0	MG	SNX10
685	0	1.28842	0.657	0.109	0	MG	NUDT4
686	0	1.28367	0.569	0.029	0	MG	LITAF
687	0	1.27558	0.32	0.036	0	MG	MT1G
688	0	1.27525	0.557	0.147	0	MG	MT1E
689	0	1.27455	0.55	0.025	0	MG	PGM2
690	0	1.27249	0.469	0.034	0	MG	FGF9
691	0	1.24201	0.519	0.092	0	MG	VEGFA
692	0	1.24167	0.525	0.118	0	MG	FABP5
693	0	1.24092	0.584	0.059	0	MG	GNG5
694	0	1.2335	0.474	0.02	0	MG	FXYD3
695	0	1.23089	0.655	0.175	0	MG	GOLIM4
696	0	1.23069	0.584	0.057	0	MG	RASSF4
697	0	1.22291	0.541	0.025	0	MG	MYL9
698	0	1.21378	0.514	0.024	0	MG	PHLDA1
699	0	1.21262	0.529	0.01	0	MG	CLRN1
700	0	1.20579	0.534	0.036	0	MG	TRPM3
701	0	4.45956	0.979	0.056	0	Microglia	CD74
702	0	4.21361	0.955	0.04	0	Microglia	HLA-DRA
703	0	3.43217	0.919	0.029	0	Microglia	HLA-DPA1
704	0	3.40552	0.927	0.013	0	Microglia	C1QB
705	0	3.36714	0.89	0.031	0	Microglia	HLA-DRB1
706	0	3.27809	0.794	0.012	0	Microglia	RGS1
707	0	3.18164	0.861	0.062	0	Microglia	HLA-DPB1
708	0	3.1225	0.43	0.016	0	Microglia	CCL3
709	0	3.09286	0.929	0.226	0	Microglia	SPP1
710	0	3.07169	1	0.415	0	Microglia	TMSB4X
711	0	3.07167	0.931	0.075	0	Microglia	APOC1
712	0	3.00409	0.951	0.01	0	Microglia	TYROBP
713	0	2.97185	0.912	0.005	0	Microglia	C1QC
714	0	2.93337	0.9	0.009	0	Microglia	C1QA
715	0	2.93279	0.999	0.326	0	Microglia	B2M
716	0	2.91986	0.988	0.171	0	Microglia	TMSB10
717	0	2.84803	0.885	0.011	0	Microglia	SRGN
718	0	2.70599	0.918	0.006	0	Microglia	AIF1
719	0	2.64946	0.93	0.017	0	Microglia	S100A11
720	0	2.64796	0.735	0.008	0	Microglia	HAMP
721	0	2.62214	0.915	0.008	0	Microglia	FCER1G
722	0	2.60507	0.941	0.155	0	Microglia	GPX1
723	0	2.55523	0.901	0.07	0	Microglia	RNASET2
724	0	2.53688	0.913	0.014	0	Microglia	CYBA
725	0	2.52922	0.313	0.009	0	Microglia	CCL4
726	0	2.52013	0.305	0.005	0	Microglia	IL8
727	0	2.47397	0.746	0.172	0	Microglia	FOS
728	0	2.39136	0.791	0.022	0	Microglia	HLA-DQB1
729	0	2.37155	0.931	0.293	0	Microglia	SAT1
730	0	2.37119	0.827	0.003	0	Microglia	FCGR3A
731	0	2.33873	0.919	0.004	0	Microglia	LAPTM5
732	0	2.30523	0.992	0.57	0	Microglia	ACTB
733	0	2.2889	0.79	0.002	0	Microglia	HLA-DQA1
734	0	2.28718	1	0.909	0	Microglia	FTL
735	0	2.26907	0.751	0.027	0	Microglia	CD14
736	0	2.22876	0.871	0.24	0	Microglia	CST3
737	0	2.19921	0.798	0.015	0	Microglia	HLA-DMA
738	0	2.14648	0.747	0.238	0	Microglia	JUN
739	0	2.04877	0.918	0.191	0	Microglia	NPC2
740	0	2.04441	0.683	0.025	0	Microglia	ZFP36
741	0	2.02713	0.758	0.063	0	Microglia	ZFP36L1
742	0	2.02312	0.739	0.141	0	Microglia	HSPB1
743	0	2.00649	0.777	0.268	0	Microglia	DUSP1
744	0	2.00069	0.964	0.31	0	Microglia	APOE
745	0	1.9855	0.82	0.003	0	Microglia	ALOX5AP
746	0	1.96767	0.721	0.011	0	Microglia	S100A4
747	0	1.96751	0.783	0.003	0	Microglia	TREM2
748	0	1.9568	0.625	0.003	0	Microglia	LYZ
749	0	1.95045	0.843	0.006	0	Microglia	RGS10
750	0	1.9475	0.81	0.092	0	Microglia	LGALS1
751	0	1.91825	0.777	0.003	0	Microglia	HLA-DMB
752	0	1.90504	0.839	0.059	0	Microglia	HLA-E
753	0	1.84717	0.746	0.012	0	Microglia	HCST
754	0	1.82722	0.853	0.174	0	Microglia	CTSB
755	0	1.81445	0.828	0.008	0	Microglia	ARHGDIB
756	0	1.81375	0.809	0.002	0	Microglia	ITGB2
757	0	1.79369	0.768	0.004	0	Microglia	CD68
758	0	1.78163	0.743	0.002	0	Microglia	FCGR1A
759	0	1.77848	0.78	0.005	0	Microglia	LST1
760	0	1.75807	0.277	0.002	0	Microglia	IL1B
761	0	1.74827	0.644	0.016	0	Microglia	SLC11A1
762	0	1.7365	0.731	0.015	0	Microglia	TYMP
763	0	1.71329	0.471	0.044	0	Microglia	EGR1
764	0	1.6918	0.736	0.208	0	Microglia	JUNB
765	0	1.65899	0.584	0.109	0	Microglia	IER2
766	0	1.65769	0.786	0.006	0	Microglia	CTSS
767	0	1.64	0.992	0.827	0	Microglia	TPT1
768	0	1.63817	0.574	0.077	0	Microglia	PPP1R15A
769	0	1.62677	0.883	0.253	0	Microglia	HLA-B
770	0	1.6225	0.478	0.019	0	Microglia	CD83
771	0	1.61079	0.552	0.018	0	Microglia	IER3
772	0	1.60336	0.712	0.089	0	Microglia	CEBPD
773	0	1.57696	0.516	0.002	0	Microglia	GPR183
774	0	1.57367	0.592	0.087	0	Microglia	SGK1
775	0	1.57321	0.585	0.012	0	Microglia	MAFB
776	0	1.57047	0.578	0.043	0	Microglia	CXCR4
777	0	1.56407	0.905	0.237	0	Microglia	HLA-A
778	0	1.55187	0.702	0.002	0	Microglia	ADORA3
779	0	1.55033	0.405	0.014	0	Microglia	ATF3
780	0	1.54965	0.672	0.002	0	Microglia	MS4A6A
781	0	1.54456	0.985	0.736	0	Microglia	RPL37
782	0	1.54382	0.766	0.013	0	Microglia	VAMP8
783	0	1.53238	0.714	0.017	0	Microglia	CAPG
784	0	1.52759	0.673	0.002	0	Microglia	FCGR2A
785	0	1.52705	0.343	0.001	0	Microglia	HLA-DQA2
786	0	1.52153	0.74	0.005	0	Microglia	FXYD5
787	0	1.51912	0.673	0.026	0	Microglia	TXNIP
788	0	1.51064	0.76	0.032	0	Microglia	ARPC1B
789	0	1.50301	0.433	0.002	0	Microglia	FCGBP
790	0	1.4921	0.705	0.007	0	Microglia	CORO1A
791	0	1.46987	0.673	0.001	0	Microglia	FYB
792	0	1.46342	0.846	0.159	0	Microglia	COTL1
793	0	1.46207	0.688	0.02	0	Microglia	CXCL16
794	0	1.4513	0.891	0.328	0	Microglia	PFN1
795	0	1.44308	0.76	0.039	0	Microglia	CLIC1
796	0	1.43839	0.723	0.011	0	Microglia	CD37
797	5.28e-299	1.78236	0.624	0.161	1.18e-294	Microglia	DNAJB1
798	1.11e-194	1.5442	0.534	0.153	2.47e-190	Microglia	NFKBIA
799	3.92e-192	1.45453	0.727	0.321	8.75e-188	Microglia	NEAT1
800	2.01e-167	1.63299	0.747	0.382	4.49e-163	Microglia	HSPA1A
801	0	4.32919	0.995	0.066	0	Endothelial/Pericyte	IGFBP7
802	0	3.88857	0.801	0.011	0	Endothelial/Pericyte	RGS5
803	0	3.11867	0.806	0.045	0	Endothelial/Pericyte	SPARCL1
804	0	3.07551	0.99	0.124	0	Endothelial/Pericyte	IFITM3
805	0	3.07458	0.455	0.022	0	Endothelial/Pericyte	TAGLN
806	0	2.77929	0.325	0.003	0	Endothelial/Pericyte	CLDN5
807	0	2.71976	0.88	0.102	0	Endothelial/Pericyte	LGALS1
808	0	2.62443	0.702	0.002	0	Endothelial/Pericyte	HIGD1B
809	0	2.55582	0.764	0.064	0	Endothelial/Pericyte	MYL9
810	0	2.49151	0.885	0.013	0	Endothelial/Pericyte	GNG11
811	0	2.33229	0.89	0.059	0	Endothelial/Pericyte	IFITM2
812	0	2.31866	0.717	0.035	0	Endothelial/Pericyte	TXNIP
813	0	2.30836	0.681	0.026	0	Endothelial/Pericyte	PDGFRB
814	0	2.29824	0.707	0.009	0	Endothelial/Pericyte	MGP
815	0	2.21234	0.66	0.01	0	Endothelial/Pericyte	TPM2
816	0	2.20674	0.639	0.01	0	Endothelial/Pericyte	C11orf96
817	0	2.10378	0.696	0.001	0	Endothelial/Pericyte	PPP1R14A
818	0	1.96758	0.644	0.018	0	Endothelial/Pericyte	FN1
819	0	1.95384	0.654	0.034	0	Endothelial/Pericyte	ZFP36
820	0	1.92845	0.649	0.012	0	Endothelial/Pericyte	IGFBP2
821	0	1.92161	0.387	0.015	0	Endothelial/Pericyte	ACTA2
822	0	1.90098	0.351	0.008	0	Endothelial/Pericyte	RGCC
823	0	1.82898	0.77	0.031	0	Endothelial/Pericyte	CRIP2
824	0	1.80823	0.613	0.001	0	Endothelial/Pericyte	BGN
825	0	1.80261	0.649	0.025	0	Endothelial/Pericyte	SRGN
826	0	1.8023	0.859	0.09	0	Endothelial/Pericyte	ITGB1
827	0	1.75951	0.319	0.001	0	Endothelial/Pericyte	VWF
828	0	1.73418	0.56	0.023	0	Endothelial/Pericyte	SLC9A3R2
829	0	1.72408	0.712	0.044	0	Endothelial/Pericyte	TIMP3
830	0	1.7191	0.634	0.015	0	Endothelial/Pericyte	ISG15
831	0	1.65935	0.492	0.011	0	Endothelial/Pericyte	KLF2
832	0	1.62788	0.455	0.001	0	Endothelial/Pericyte	TM4SF1
833	0	1.60839	0.586	0	0	Endothelial/Pericyte	GJA4
834	0	1.60088	0.743	0.02	0	Endothelial/Pericyte	ARHGDIB
835	0	1.58095	0.571	0.001	0	Endothelial/Pericyte	NOTCH3
836	0	1.58058	0.534	0.015	0	Endothelial/Pericyte	SOD3
837	0	1.57576	0.644	0.009	0	Endothelial/Pericyte	IGFBP4
838	0	1.57471	0.649	0.001	0	Endothelial/Pericyte	IFITM1
839	0	1.55196	0.743	0.032	0	Endothelial/Pericyte	BCAM
840	0	1.54761	0.623	0.041	0	Endothelial/Pericyte	HES4
841	0	1.52941	0.791	0.049	0	Endothelial/Pericyte	CLIC1
842	0	1.51025	0.351	0.002	0	Endothelial/Pericyte	ADAMTS4
843	0	1.50065	0.691	0.011	0	Endothelial/Pericyte	EMP2
844	0	1.4913	0.733	0.031	0	Endothelial/Pericyte	S100A11
845	0	1.48147	0.55	0.004	0	Endothelial/Pericyte	COL6A2
846	0	1.4719	0.707	0.035	0	Endothelial/Pericyte	MGLL
847	0	1.46729	0.623	0.015	0	Endothelial/Pericyte	NR2F2
848	0	1.46231	0.67	0.032	0	Endothelial/Pericyte	COL18A1
849	0	1.4612	0.455	0.008	0	Endothelial/Pericyte	PLAT
850	0	1.45876	0.634	0.015	0	Endothelial/Pericyte	ITIH5
851	0	1.44275	0.691	0.054	0	Endothelial/Pericyte	SERPING1
852	0	1.43347	0.723	0.045	0	Endothelial/Pericyte	STOM
853	0	1.40424	0.576	0.003	0	Endothelial/Pericyte	GGT5
854	0	1.40114	0.408	0.004	0	Endothelial/Pericyte	COL1A2
855	0	1.39416	0.513	0.008	0	Endothelial/Pericyte	COX4I2
856	0	1.39035	0.675	0.029	0	Endothelial/Pericyte	LHFP
857	0	1.36694	0.492	0.018	0	Endothelial/Pericyte	ADAMTS1
858	0	1.34418	0.455	0.002	0	Endothelial/Pericyte	GPER1
859	0	1.33869	0.613	0.016	0	Endothelial/Pericyte	PTRF
860	6e-294	2.37406	0.393	0.019	1.34e-289	Endothelial/Pericyte	STC1
861	1.53e-290	2.78368	0.78	0.083	3.43e-286	Endothelial/Pericyte	ADIRF
862	2.15e-282	1.86314	0.592	0.045	4.8e-278	Endothelial/Pericyte	ID3
863	1.83e-275	1.53578	0.822	0.092	4.1e-271	Endothelial/Pericyte	RHOC
864	7.38e-261	2.4133	0.874	0.121	1.65e-256	Endothelial/Pericyte	TIMP1
865	1.18e-255	1.82689	0.696	0.07	2.63e-251	Endothelial/Pericyte	HLA-E
866	3.4e-241	1.74696	0.78	0.091	7.6e-237	Endothelial/Pericyte	CD9
867	6.12e-231	1.85135	0.78	0.098	1.37e-226	Endothelial/Pericyte	CEBPD
868	1.29e-228	2.67157	0.921	0.161	2.89e-224	Endothelial/Pericyte	CALD1
869	1.28e-213	1.87882	0.618	0.065	2.86e-209	Endothelial/Pericyte	GADD45B
870	2.4e-209	1.64508	0.723	0.093	5.35e-205	Endothelial/Pericyte	RHOB
871	2.5e-194	2.29878	0.665	0.086	5.59e-190	Endothelial/Pericyte	S100A6
872	4.33e-191	1.76862	0.796	0.125	9.68e-187	Endothelial/Pericyte	A2M
873	9.82e-191	1.94526	0.848	0.149	2.2e-186	Endothelial/Pericyte	HSPB1
874	3.75e-167	2.23457	0.916	0.219	8.38e-163	Endothelial/Pericyte	SPARC
875	2.2e-159	2.62999	0.743	0.139	4.91e-155	Endothelial/Pericyte	NDUFA4L2
876	2.19e-155	2.46697	0.99	0.335	4.9e-151	Endothelial/Pericyte	B2M
877	4.06e-150	1.44066	0.78	0.146	9.07e-146	Endothelial/Pericyte	TAGLN2
878	6.64e-150	1.62588	0.906	0.229	1.48e-145	Endothelial/Pericyte	GSN
879	9.97e-146	2.62463	0.817	0.183	2.23e-141	Endothelial/Pericyte	TMSB10
880	2.23e-137	1.41906	0.712	0.132	4.98e-133	Endothelial/Pericyte	FKBP1A
881	1.39e-135	1.72097	0.906	0.247	3.12e-131	Endothelial/Pericyte	HLA-A
882	1.11e-131	1.56173	0.812	0.187	2.48e-127	Endothelial/Pericyte	SELM
883	9.64e-123	2.37345	0.838	0.215	2.15e-118	Endothelial/Pericyte	JUNB
884	1.58e-119	1.78218	0.916	0.261	3.52e-115	Endothelial/Pericyte	HLA-B
885	3.38e-119	1.93742	0.984	0.424	7.56e-115	Endothelial/Pericyte	TMSB4X
886	1.96e-116	1.46188	0.827	0.236	4.37e-112	Endothelial/Pericyte	MYL12A
887	3.99e-114	1.32399	0.885	0.249	8.91e-110	Endothelial/Pericyte	CST3
888	5.07e-114	1.5451	0.89	0.301	1.13e-109	Endothelial/Pericyte	CD59
889	5.92e-110	1.41065	0.686	0.144	1.32e-105	Endothelial/Pericyte	SLC2A3
890	1.4e-102	1.74105	0.33	0.037	3.12e-98	Endothelial/Pericyte	ITM2A
891	8.86e-99	1.36405	0.916	0.323	1.98e-94	Endothelial/Pericyte	HLA-C
892	1.02e-97	2.32867	0.56	0.113	2.28e-93	Endothelial/Pericyte	IFI27
893	1.09e-94	2.21186	0.796	0.245	2.43e-90	Endothelial/Pericyte	JUN
894	2.11e-93	1.66633	0.932	0.326	4.72e-89	Endothelial/Pericyte	NEAT1
895	8.07e-92	2.05933	0.702	0.181	1.8e-87	Endothelial/Pericyte	FOS
896	4.7e-87	1.54645	0.759	0.217	1.05e-82	Endothelial/Pericyte	MT2A
897	1.68e-79	1.5977	0.974	0.576	3.75e-75	Endothelial/Pericyte	ACTB
898	5.4e-77	1.52666	0.89	0.459	1.21e-72	Endothelial/Pericyte	TSC22D1
899	3.21e-37	1.39806	0.759	0.387	7.17e-33	Endothelial/Pericyte	HSPA1A
900	7.74e-35	1.43458	0.34	0.096	1.73e-30	Endothelial/Pericyte	S100A10
901	0	3.14657	0.999	0.565	0	Rod	RHO
902	0	3.06485	0.999	0.546	0	Rod	GNGT1
903	0	2.9434	0.999	0.543	0	Rod	SAG
904	0	2.81988	0.997	0.603	0	Rod	PDE6G
905	0	2.80314	0.996	0.37	0	Rod	GNAT1
906	0	2.63531	0.998	0.585	0	Rod	ROM1
907	0	2.62766	0.959	0.18	0	Rod	CNGA1
908	0	2.62276	0.998	0.629	0	Rod	RCVRN
909	0	2.50789	0.993	0.327	0	Rod	AIPL1
910	0	2.49755	0.993	0.46	0	Rod	NRL
911	0	2.44029	0.988	0.372	0	Rod	GNB1
912	0	2.36638	0.985	0.283	0	Rod	PDC
913	0	2.31202	0.945	0.262	0	Rod	RTBDN
914	0	2.27762	0.936	0.246	0	Rod	PDE6A
915	0	2.2749	0.947	0.19	0	Rod	RP1
916	0	2.22129	0.824	0.148	0	Rod	CLUL1
917	0	2.16996	0.827	0.146	0	Rod	IMPG1
918	0	2.05504	0.951	0.197	0	Rod	KCNV2
919	0	2.03128	0.9	0.182	0	Rod	CNGB1
920	0	2.02701	0.855	0.141	0	Rod	RDH12
921	0	2.01857	0.964	0.254	0	Rod	GUCA1A
922	0	1.9887	0.821	0.262	0	Rod	RBP3
923	0	1.9249	0.847	0.196	0	Rod	YBX3
924	0	1.89456	0.847	0.136	0	Rod	PRPH2
925	0	1.82985	0.79	0.139	0	Rod	MPP4
926	0	1.77345	0.815	0.182	0	Rod	REEP6
927	0	1.73081	0.773	0.157	0	Rod	FAIM
928	0	1.70051	0.767	0.113	0	Rod	RAX2
929	0	1.62677	0.91	0.317	0	Rod	PLEKHB1
930	0	1.62018	0.833	0.294	0	Rod	ELOVL4
931	0	1.61493	0.581	0.071	0	Rod	RP11-6E9.5
932	0	1.60542	0.989	0.742	0	Rod	HMGN1
933	0	1.58123	0.733	0.182	0	Rod	FAM161A
934	0	1.54225	0.814	0.2	0	Rod	TULP1
935	0	1.54067	0.659	0.139	0	Rod	SPINK4
936	0	1.51274	0.63	0.089	0	Rod	SAMD11
937	0	1.46844	0.569	0.057	0	Rod	AF131216.6
938	0	1.46828	0.99	0.735	0	Rod	UNC119
939	0	1.46808	0.861	0.429	0	Rod	LAPTM4B
940	0	1.45911	0.617	0.085	0	Rod	RP11-184I16.4
941	0	1.4477	0.576	0.096	0	Rod	TTC39C
942	0	1.43756	0.65	0.152	0	Rod	DAXX
943	0	1.43099	0.7	0.107	0	Rod	RS1
944	0	1.40585	0.671	0.145	0	Rod	MFGE8
945	0	1.38079	0.729	0.213	0	Rod	FAM57B
946	0	1.37921	0.854	0.396	0	Rod	PRCD
947	0	1.36856	0.401	0.044	0	Rod	RP11-279F6.1
948	0	1.35486	0.709	0.219	0	Rod	DDC
949	0	1.30466	0.961	0.751	0	Rod	YBX1
950	0	1.29023	0.831	0.427	0	Rod	NTM
951	0	1.28838	0.522	0.07	0	Rod	SLC24A1
952	0	1.27981	0.484	0.052	0	Rod	TFPI2
953	0	1.27821	0.565	0.1	0	Rod	MAK
954	0	1.27685	0.497	0.049	0	Rod	KCNJ14
955	0	1.25999	0.553	0.098	0	Rod	PDE6B
956	0	1.24551	0.593	0.129	0	Rod	PROM1
957	0	1.20885	0.513	0.076	0	Rod	GPR160
958	0	1.2051	0.624	0.188	0	Rod	MCUR1
959	0	1.19436	0.482	0.062	0	Rod	SAMD7
960	0	1.1895	0.612	0.2	0	Rod	SYNE2
961	0	1.17746	0.593	0.177	0	Rod	TMEM237
962	0	1.16735	0.492	0.061	0	Rod	CABP4
963	0	1.16018	0.47	0.064	0	Rod	PIWIL1
964	0	1.1556	0.655	0.255	0	Rod	RP11-395G23.3
965	0	1.15199	0.554	0.134	0	Rod	EXOC6
966	0	1.13015	0.411	0.051	0	Rod	PPEF2
967	0	1.12714	0.685	0.317	0	Rod	DDB1
968	0	1.12658	0.502	0.079	0	Rod	RP11-39E3.3
969	0	1.12204	0.46	0.066	0	Rod	RP11-442N1.1
970	0	1.11962	0.419	0.046	0	Rod	LINC00948
971	0	1.11876	0.473	0.081	0	Rod	DYX1C1
972	0	1.11752	0.564	0.163	0	Rod	MOK
973	0	1.11693	0.413	0.039	0	Rod	AC005550.3
974	0	1.11518	0.574	0.165	0	Rod	GSKIP
975	0	1.10951	0.836	0.446	0	Rod	NEUROD1
976	0	1.10418	0.71	0.301	0	Rod	CRX
977	0	1.09424	0.515	0.137	0	Rod	PPP3R1
978	0	1.08821	0.61	0.222	0	Rod	KCNB1
979	0	1.07413	0.557	0.235	0	Rod	YPEL2
980	0	1.07111	0.954	0.723	0	Rod	ENO2
981	0	1.0695	0.585	0.201	0	Rod	RDH8
982	0	1.06153	0.434	0.085	0	Rod	ELSPBP1
983	0	1.05354	0.987	0.946	0	Rod	FTH1
984	0	1.0467	0.689	0.341	0	Rod	ADD1
985	0	1.04335	0.439	0.214	0	Rod	MYO9A
986	0	1.03989	0.542	0.191	0	Rod	C11orf48
987	0	1.03885	0.448	0.083	0	Rod	RGS9
988	0	1.03092	0.447	0.083	0	Rod	PAQR4
989	0	1.02392	0.619	0.234	0	Rod	SLC4A7
990	0	1.02328	0.741	0.378	0	Rod	EPB41L2
991	0	1.02174	0.514	0.13	0	Rod	IMPG2
992	0	1.02165	0.798	0.338	0	Rod	CPLX4
993	0	1.01962	0.558	0.24	0	Rod	ARL4D
994	0	1.01261	0.519	0.184	0	Rod	DRD4
995	0	1.00528	0.468	0.115	0	Rod	TMEM138
996	0	1.00075	0.911	0.624	0	Rod	ALDOC
997	0	0.999349	0.577	0.249	0	Rod	POLE4
998	0	0.988593	0.504	0.179	0	Rod	OSBP2
999	0	0.985377	0.742	0.443	0	Rod	WRB
1000	0	0.976911	0.532	0.208	0	Rod	PDE4DIP
