# Supplementary material for: A single-cell transcriptome atlas of the aging human and macaque retina
Source: Natl Sci Rev. 2020 Aug 25;8(4):nwaa179. doi: 10.1093/nsr/nwaa179 (PMC8288367; doi:10.1093/nsr/nwaa179)
Supplement: nwaa179_Supplemental_Files [file nwaa179_supplemental_files.zip › TableS3.xlsx]

## Sheet: macaque top100 DEG of celltypes
Table S3. Top 100 DEGs of different cell types of macaque retina
	p_val	avg_logFC	pct.1	pct.2	p_val_adj	cluster	gene
1	0	2.29484	0.29	0.03	0	AC	CARTPT
2	0	2.29455	0.802	0.09	0	AC	GRM8
3	0	2.27281	0.987	0.151	0	AC	FAM155A
4	0	2.21446	0.616	0.1	0	AC	ZNF804A
5	0	2.11407	0.605	0.093	0	AC	CSMD1
6	0	2.07217	0.912	0.237	0	AC	ASIC2
7	0	2.06781	0.94	0.179	0	AC	PHACTR1
8	0	2.06091	0.626	0.012	0	AC	GAD1
9	0	2.0366	0.763	0.098	0	AC	GRIK2
10	0	2.01057	0.965	0.228	0	AC	NRXN1
11	0	1.96569	0.835	0.13	0	AC	ENSMMUG00000005470
12	0	1.95761	0.344	0.038	0	AC	SCG2
13	0	1.84782	0.549	0.177	0	AC	ERBB4
14	0	1.83714	0.914	0.169	0	AC	GRIA4
15	0	1.83099	0.673	0.115	0	AC	OLFM3
16	0	1.82991	0.592	0.013	0	AC	TFAP2B
17	0	1.82527	0.981	0.389	0	AC	CNTNAP2
18	0	1.75514	0.968	0.399	0	AC	FRMD5
19	0	1.74645	0.882	0.384	0	AC	KCNIP4
20	0	1.71421	0.671	0.032	0	AC	CACNG3
21	0	1.70006	0.734	0.215	0	AC	ENSMMUG00000042000
22	0	1.69438	0.57	0.131	0	AC	SLC6A1
23	0	1.68985	0.635	0.068	0	AC	KIRREL3
24	0	1.67226	0.725	0.114	0	AC	SPOCK3
25	0	1.64954	0.549	0.042	0	AC	LUZP2
26	0	1.6324	0.5	0.005	0	AC	GLRA3
27	0	1.60244	0.605	0.136	0	AC	CNTN5
28	0	1.58008	0.966	0.426	0	AC	ANKS1B
29	0	1.55376	0.574	0.028	0	AC	NSG2
30	0	1.54453	0.798	0.195	0	AC	FGF14
31	0	1.52594	0.688	0.1	0	AC	LHFPL6
32	0	1.52354	0.6	0.183	0	AC	ROBO1
33	0	1.51993	0.755	0.159	0	AC	GRIP1
34	0	1.50249	0.775	0.12	0	AC	DNER
35	0	1.50193	0.565	0.007	0	AC	TFAP2A
36	0	1.49664	0.684	0.158	0	AC	NTRK3
37	0	1.49549	0.826	0.177	0	AC	GRIA3
38	0	1.48174	0.865	0.337	0	AC	PTPRG
39	0	1.43543	0.652	0.179	0	AC	DPP6
40	0	1.41383	0.538	0.086	0	AC	GAD2
41	0	1.40837	0.734	0.14	0	AC	PEG3
42	0	1.40673	0.365	0.005	0	AC	ENSMMUG00000012181
43	0	1.40625	0.728	0.119	0	AC	NRXN2
44	0	1.39692	0.664	0.099	0	AC	ENSMMUG00000041910
45	0	1.39381	0.702	0.188	0	AC	TENM2
46	0	1.39031	0.599	0.129	0	AC	DCC
47	0	1.35233	0.711	0.065	0	AC	ELAVL3
48	0	1.34988	0.771	0.228	0	AC	SLC24A3
49	0	1.34934	0.809	0.203	0	AC	PAX6
50	0	1.34567	0.639	0.136	0	AC	SLC8A1
51	0	1.34519	0.541	0.106	0	AC	EFNA5
52	0	1.34518	0.73	0.154	0	AC	SIPA1L3
53	0	1.34215	0.635	0.059	0	AC	CDH18
54	0	1.32453	0.563	0.024	0	AC	GABRA2
55	0	1.32411	0.681	0.147	0	AC	CACNA1A
56	0	1.31594	0.637	0.097	0	AC	PLPPR1
57	0	1.30308	0.626	0.195	0	AC	GPC6
58	0	1.29005	0.551	0.107	0	AC	ZMAT4
59	0	1.28683	0.785	0.327	0	AC	PLCB4
60	0	1.28035	0.851	0.201	0	AC	MAPK10
61	0	1.2761	0.698	0.07	0	AC	CACNA1D
62	0	1.25806	0.686	0.186	0	AC	ENSMMUG00000042836
63	0	1.2529	0.537	0.187	0	AC	GRM7
64	0	1.24572	0.554	0.067	0	AC	XKR4
65	0	1.23946	0.659	0.124	0	AC	NHS
66	0	1.23292	0.657	0.087	0	AC	PAK5
67	0	1.21978	0.794	0.185	0	AC	TMEM178B
68	0	1.2041	0.965	0.507	0	AC	AUTS2
69	0	1.18237	0.644	0.113	0	AC	C16orf45
70	0	1.17462	0.648	0.179	0	AC	SYNPR
71	0	1.17431	0.772	0.219	0	AC	ADGRL3
72	0	1.17225	0.64	0.075	0	AC	CELF4
73	0	1.16464	0.614	0.164	0	AC	PAM
74	0	1.16001	0.57	0.005	0	AC	SLC32A1
75	0	1.15616	0.611	0.195	0	AC	CDK14
76	0	1.15452	0.562	0.211	0	AC	DAB1
77	0	1.15396	0.435	0.083	0	AC	SLC35F3
78	0	1.14028	0.643	0.148	0	AC	CACNA1B
79	0	1.1371	0.403	0.011	0	AC	ENSMMUG00000038237
80	0	1.13256	0.501	0.044	0	AC	KCNJ3
81	0	1.13152	0.619	0.236	0	AC	IL1RAPL1
82	0	1.12618	0.625	0.089	0	AC	ASTN1
83	0	1.12216	0.427	0.065	0	AC	ADCY8
84	0	1.10444	0.909	0.355	0	AC	LSAMP
85	0	1.09653	0.407	0.084	0	AC	PTPRK
86	0	1.09506	0.694	0.212	0	AC	XYLT1
87	0	1.08238	0.642	0.08	0	AC	ENSMMUG00000002536
88	0	1.08213	0.528	0.006	0	AC	CAMKV
89	0	1.07335	0.561	0.055	0	AC	SCN3B
90	0	1.06923	0.565	0.144	0	AC	TMTC1
91	0	1.06725	0.941	0.533	0	AC	PPFIA2
92	0	1.06301	0.454	0.14	0	AC	RYR3
93	0	1.05961	0.546	0.111	0	AC	ARHGEF3
94	0	1.05563	0.875	0.382	0	AC	STXBP5
95	0	1.05018	0.576	0.157	0	AC	CPLX3
96	0	1.04866	0.7	0.23	0	AC	RYR2
97	5.24e-308	1.06487	0.776	0.459	9.93e-304	AC	SNCB
98	1.97e-290	1.08641	0.438	0.147	3.73e-286	AC	SLIT2
99	1.44e-232	1.67244	0.441	0.18	2.72e-228	AC	CHRM3
100	1.8e-89	1.20899	0.501	0.357	3.4e-85	AC	MEIS2
101	0	3.26115	0.999	0.499	0	BC	DLG2
102	0	3.08324	0.881	0.058	0	BC	TRPM1
103	0	2.84201	0.688	0.168	0	BC	LRRTM4
104	0	2.77018	0.959	0.162	0	BC	DOK6
105	0	2.6254	0.999	0.289	0	BC	NRXN3
106	0	2.52287	0.619	0.28	0	BC	PCP2
107	0	2.45218	0.922	0.156	0	BC	EDIL3
108	0	2.35594	0.539	0.074	0	BC	CABP5
109	0	2.32693	0.967	0.259	0	BC	CA10
110	0	2.28081	0.994	0.249	0	BC	MDGA2
111	0	2.28032	0.71	0.172	0	BC	CNTN4
112	0	2.27208	0.856	0.136	0	BC	TMEM132D
113	0	2.25667	0.723	0.222	0	BC	UNC5D
114	0	2.2436	0.863	0.305	0	BC	ADGRB3
115	0	2.23404	0.809	0.074	0	BC	FRMD3
116	0	2.2057	0.787	0.067	0	BC	GRM5
117	0	2.17645	0.722	0.098	0	BC	CCDC136
118	0	2.04481	0.949	0.577	0	BC	MACROD2
119	0	2.03405	0.613	0.12	0	BC	SAMD5
120	0	2.02197	0.838	0.107	0	BC	NYAP2
121	0	2.01667	0.678	0.037	0	BC	SAMSN1
122	0	2.01269	0.944	0.288	0	BC	GABRB3
123	0	1.99025	0.744	0.041	0	BC	SLC24A4
124	0	1.97348	1	0.671	0	BC	ENSMMUG00000031902
125	0	1.93798	0.533	0.034	0	BC	TMEM196
126	0	1.915	0.506	0.146	0	BC	CDH20
127	0	1.89899	0.894	0.33	0	BC	SYNE1
128	0	1.88315	0.837	0.084	0	BC	SLC4A10
129	0	1.87858	0.896	0.241	0	BC	PDE4B
130	0	1.86209	0.329	0.079	0	BC	NTNG1
131	0	1.85416	0.904	0.202	0	BC	FGF12
132	0	1.8105	0.769	0.097	0	BC	CAMK2B
133	0	1.77344	0.707	0.042	0	BC	FAM135B
134	0	1.74708	0.594	0.021	0	BC	GABRR2
135	0	1.74087	0.678	0.099	0	BC	KCNH5
136	0	1.71507	0.713	0.129	0	BC	GNAO1
137	0	1.71243	0.855	0.279	0	BC	PDE3A
138	0	1.70905	0.726	0.094	0	BC	TMEM132C
139	0	1.70723	0.591	0.046	0	BC	PDE1C
140	0	1.69879	0.879	0.286	0	BC	PTPRD
141	0	1.67425	0.638	0.139	0	BC	UNC13C
142	0	1.66514	0.614	0.025	0	BC	ST18
143	0	1.65146	0.632	0.113	0	BC	DGKI
144	0	1.63582	0.324	0.035	0	BC	TSHB
145	0	1.6267	0.654	0.035	0	BC	TMEM215
146	0	1.62505	0.852	0.285	0	BC	CNTNAP2
147	0	1.61857	0.436	0.146	0	BC	PTPRM
148	0	1.57899	0.869	0.26	0	BC	FMN1
149	0	1.55057	0.583	0.015	0	BC	LRTM1
150	0	1.51631	0.656	0.1	0	BC	RUNX1T1
151	0	1.50934	0.758	0.244	0	BC	MCC
152	0	1.49279	0.717	0.238	0	BC	RGS7
153	0	1.48161	0.646	0.22	0	BC	THSD7A
154	0	1.47505	0.491	0.058	0	BC	PCP4L1
155	0	1.46481	0.527	0.028	0	BC	PRDM8
156	0	1.45283	0.365	0.085	0	BC	ANOS1
157	0	1.4496	0.66	0.134	0	BC	ATRNL1
158	0	1.44485	0.596	0.092	0	BC	KCNAB1
159	0	1.43357	0.694	0.165	0	BC	OPCML
160	0	1.42517	0.636	0.087	0	BC	KHDRBS3
161	0	1.41962	0.508	0.125	0	BC	GPC6
162	0	1.40924	0.984	0.596	0	BC	ZNF385B
163	0	1.39913	0.576	0.075	0	BC	GABRA5
164	0	1.39721	0.592	0.076	0	BC	LDB2
165	0	1.38863	0.932	0.469	0	BC	EFR3A
166	0	1.38638	0.52	0.053	0	BC	ENSMMUG00000020856
167	0	1.37038	0.922	0.413	0	BC	AUTS2
168	0	1.35604	0.543	0.159	0	BC	TENM3
169	0	1.35233	0.691	0.151	0	BC	HECW1
170	0	1.34906	0.397	0.142	0	BC	GRM7
171	0	1.34881	0.433	0.128	0	BC	NPAS3
172	0	1.34541	0.708	0.314	0	BC	KCNIP4
173	0	1.33414	0.498	0.156	0	BC	KALRN
174	0	1.32034	0.67	0.193	0	BC	ADGRL2
175	0	1.31525	0.878	0.468	0	BC	ENSMMUG00000014256
176	0	1.31306	0.487	0.102	0	BC	EPHA7
177	0	1.30949	0.546	0.073	0	BC	KCNH2
178	0	1.30485	0.262	0.015	0	BC	CA8
179	0	1.29439	0.526	0.073	0	BC	CPLX3
180	0	1.28867	0.931	0.604	0	BC	AGAP1
181	0	1.28266	0.749	0.276	0	BC	RALGAPA2
182	0	1.27256	0.461	0.013	0	BC	IGF1
183	0	1.27017	0.815	0.283	0	BC	FOXN3
184	0	1.2697	0.465	0.019	0	BC	GABRA1
185	0	1.25475	0.39	0.05	0	BC	ITGA8
186	0	1.254	0.4	0.149	0	BC	NSG1
187	0	1.25133	0.769	0.283	0	BC	APC
188	0	1.22787	0.497	0.107	0	BC	PRKCB
189	0	1.22766	0.481	0.061	0	BC	PROX1
190	0	1.22273	0.344	0.024	0	BC	NETO1
191	0	1.19958	0.449	0.015	0	BC	NEUROD4
192	0	1.19016	0.614	0.159	0	BC	ROBO2
193	0	1.18672	0.97	0.642	0	BC	FSTL5
194	0	1.1672	0.531	0.084	0	BC	CLSTN3
195	0	1.15631	0.54	0.132	0	BC	PRTFDC1
196	0	1.15447	0.629	0.241	0	BC	GALNT7
197	0	1.13529	0.559	0.12	0	BC	SYBU
198	0	1.13099	0.535	0.15	0	BC	ZNF589
199	0	1.12607	0.313	0.023	0	BC	HPCA
200	7.7e-139	1.26223	0.301	0.254	1.46e-134	BC	ADARB2
201	0	3.38616	0.988	0.071	0	cone	KCNB2
202	0	3.17087	0.785	0.066	0	cone	GNGT2
203	0	2.80018	0.982	0.105	0	cone	PEX5L
204	0	2.45375	0.982	0.193	0	cone	NEDD4L
205	0	2.44483	0.938	0.035	0	cone	GUCA1C
206	0	2.24876	0.845	0.004	0	cone	ARR3
207	0	2.16925	0.875	0.005	0	cone	GRK7
208	0	2.0818	0.73	0.142	0	cone	ALK
209	0	2.05138	0.722	0.008	0	cone	ENSMMUG00000006166
210	0	1.98019	0.924	0.122	0	cone	SLC24A2
211	0	1.95007	0.821	0.015	0	cone	GNAT2
212	0	1.93534	0.931	0.212	0	cone	XYLT1
213	0	1.90914	0.757	0.037	0	cone	DPY19L2
214	0	1.84049	0.665	0.054	0	cone	LBH
215	0	1.78473	0.338	0.059	0	cone	TTR
216	0	1.75322	0.973	0.421	0	cone	GNB3
217	0	1.74671	0.817	0.062	0	cone	WWC1
218	0	1.70754	0.76	0.039	0	cone	PRTG
219	0	1.63475	0.749	0.02	0	cone	CNGB3
220	0	1.58804	0.987	0.539	0	cone	EYS
221	0	1.57522	0.887	0.293	0	cone	ABCC5
222	0	1.56536	0.781	0.069	0	cone	SGCD
223	0	1.55579	0.718	0.007	0	cone	PDE6C
224	0	1.51131	0.722	0.067	0	cone	NLGN4Y
225	0	1.48057	0.907	0.556	0	cone	GUK1
226	0	1.45316	0.913	0.237	0	cone	MPP4
227	0	1.435	0.581	0.026	0	cone	ENSMMUG00000037822
228	0	1.40527	0.705	0.037	0	cone	MYLK
229	0	1.38979	0.78	0.142	0	cone	ZNRF2
230	0	1.38824	0.724	0.055	0	cone	SEC14L5
231	0	1.35541	0.864	0.165	0	cone	PRR16
232	0	1.34336	0.645	0.155	0	cone	ST8SIA1
233	0	1.34185	0.885	0.282	0	cone	TLK1
234	0	1.28412	0.918	0.491	0	cone	KATNBL1
235	0	1.2493	0.941	0.454	0	cone	TTLL5
236	0	1.24535	0.975	0.452	0	cone	ENSMMUG00000044684
237	0	1.24105	0.932	0.489	0	cone	RUFY3
238	0	1.23914	0.622	0.082	0	cone	LDLRAD4
239	0	1.23076	0.858	0.281	0	cone	CECR2
240	0	1.22841	0.578	0.029	0	cone	NPTX1
241	0	1.22142	0.992	0.546	0	cone	ARMC9
242	0	1.21603	0.774	0.168	0	cone	MAP6
243	0	1.21513	0.884	0.273	0	cone	FRY
244	0	1.21069	0.86	0.251	0	cone	DPYSL5
245	0	1.18265	0.661	0.11	0	cone	RHOBTB1
246	0	1.1798	0.598	0.051	0	cone	HEG1
247	0	1.17385	0.867	0.307	0	cone	ANKH
248	0	1.15693	0.592	0.043	0	cone	COTL1
249	0	1.15031	0.799	0.241	0	cone	MEGF9
250	0	1.14772	0.537	0.105	0	cone	SHISA9
251	0	1.14569	0.75	0.165	0	cone	DZIP3
252	0	1.14403	0.518	0.121	0	cone	MAMDC2
253	0	1.1308	0.992	0.711	0	cone	AKAP9
254	0	1.12587	0.54	0.112	0	cone	PREP
255	0	1.12532	0.656	0.103	0	cone	SERPINF1
256	0	1.11969	0.754	0.266	0	cone	VOPP1
257	0	1.10886	0.884	0.392	0	cone	DPYSL3
258	0	1.10388	0.602	0.055	0	cone	ERMAP
259	0	1.08855	0.924	0.35	0	cone	EGFLAM
260	0	1.06796	0.707	0.16	0	cone	CEP104
261	0	1.06736	0.739	0.189	0	cone	LRMDA
262	0	1.05447	0.554	0.078	0	cone	SH3KBP1
263	0	1.04762	0.925	0.351	0	cone	MEIS2
264	0	1.03852	0.675	0.145	0	cone	GUCA1B
265	0	1.01814	0.593	0.082	0	cone	TIAM2
266	0	1.00581	0.653	0.151	0	cone	CARM1
267	0	1.00428	0.566	0.09	0	cone	MB21D2
268	0	1.00027	0.456	0.015	0	cone	MMP9
269	0	0.991867	0.581	0.141	0	cone	ZNF410
270	0	0.97811	0.598	0.113	0	cone	MPP7
271	0	0.975138	0.662	0.158	0	cone	ANKRD33B
272	0	0.972697	0.837	0.319	0	cone	AFF1
273	0	0.972626	0.721	0.224	0	cone	TRIM36
274	0	0.96808	0.859	0.331	0	cone	ATP1A1
275	0	0.959398	0.731	0.217	0	cone	B4GALT6
276	0	0.948684	0.658	0.222	0	cone	ITCH
277	0	0.945609	0.443	0.045	0	cone	GPLD1
278	0	0.94265	0.985	0.699	0	cone	CAMK1D
279	0	0.942124	0.608	0.17	0	cone	SPRED1
280	0	0.929169	0.938	0.472	0	cone	MAP4
281	0	0.922575	0.53	0.142	0	cone	CALB1
282	0	0.913881	0.492	0.066	0	cone	RXRG
283	0	0.910369	0.443	0.036	0	cone	ARAP1
284	0	0.906684	0.541	0.097	0	cone	LMOD1
285	0	0.906616	0.967	0.567	0	cone	AHI1
286	0	0.905337	0.564	0.133	0	cone	CEP170B
287	0	0.900784	0.779	0.265	0	cone	MLLT3
288	0	0.89945	0.989	0.705	0	cone	FSTL5
289	0	0.896799	0.668	0.178	0	cone	ENSMMUG00000008270
290	0	0.895077	0.429	0.037	0	cone	EPHX2
291	0	0.894833	0.665	0.182	0	cone	RAI14
292	0	0.886789	0.732	0.225	0	cone	NRCAM
293	0	0.886475	0.462	0.063	0	cone	MPP6
294	0	0.885289	0.362	0.061	0	cone	ENSMMUG00000047800
295	1.27e-284	0.999315	0.81	0.369	2.41e-280	cone	FSD1L
296	7.46e-273	0.952116	0.731	0.347	1.41e-268	cone	C4H6orf62
297	4.22e-254	0.929572	0.764	0.361	7.98e-250	cone	SGK1
298	3.29e-253	0.955428	0.821	0.486	6.24e-249	cone	PPA1
299	6.47e-231	1.0287	0.934	0.658	1.22e-226	cone	NRG1
300	1.53e-21	0.977402	0.838	0.858	2.89e-17	cone	ND1
301	0	2.96819	0.995	0.038	0	GC	KCNC2
302	0	2.94271	0.99	0.103	0	GC	NEFL
303	0	2.49452	0.991	0.125	0	GC	GALNTL6
304	0	2.46605	0.966	0.167	0	GC	UCHL1
305	0	2.44888	0.962	0.051	0	GC	NEFM
306	0	2.38373	0.986	0.259	0	GC	ATP1B1
307	0	2.35097	0.954	0.114	0	GC	STMN2
308	0	2.34447	0.974	0.092	0	GC	ENSMMUG00000005470
309	0	2.34371	0.99	0.161	0	GC	NDRG4
310	0	2.19472	0.986	0.247	0	GC	LRP1B
311	0	2.17741	0.993	0.116	0	GC	FAM155A
312	0	2.108	0.937	0.085	0	GC	ENSMMUG00000029059
313	0	2.10676	0.969	0.08	0	GC	MAP1A
314	0	2.10328	0.948	0.178	0	GC	PVALB
315	0	2.08366	0.975	0.113	0	GC	CACNA2D3
316	0	2.08259	0.934	0.132	0	GC	IL1RAPL2
317	0	2.08043	0.984	0.365	0	GC	PCP4
318	0	2.05549	0.993	0.199	0	GC	DPP10
319	0	1.99323	0.933	0.225	0	GC	YWHAH
320	0	1.99035	0.968	0.073	0	GC	SPOCK3
321	0	1.96146	0.967	0.058	0	GC	EBF1
322	0	1.96084	0.993	0.204	0	GC	ASIC2
323	0	1.95888	0.932	0.019	0	GC	SLC17A6
324	0	1.85348	0.948	0.148	0	GC	CEND1
325	0	1.84713	0.924	0.018	0	GC	ELAVL2
326	0	1.839	0.993	0.195	0	GC	NRXN1
327	0	1.83245	0.966	0.106	0	GC	EPHA6
328	0	1.7978	0.854	0.168	0	GC	TAGLN3
329	0	1.77112	0.993	0.63	0	GC	ALDOC
330	0	1.74752	0.849	0.028	0	GC	TLL1
331	0	1.74598	0.863	0.074	0	GC	VSNL1
332	0	1.71478	0.932	0.265	0	GC	INA
333	0	1.66347	0.993	0.332	0	GC	PRKG1
334	0	1.65961	0.996	0.574	0	GC	MAP1B
335	0	1.64373	0.784	0.181	0	GC	ATP6
336	0	1.60466	0.882	0.03	0	GC	VWC2
337	0	1.58773	0.965	0.349	0	GC	GNAS
338	0	1.58713	0.97	0.112	0	GC	ENSMMUG00000002930
339	0	1.5835	0.882	0.029	0	GC	PTCHD4
340	0	1.58027	0.902	0.041	0	GC	ENSMMUG00000030481
341	0	1.57988	0.767	0.071	0	GC	S100A10
342	0	1.57916	0.912	0.046	0	GC	KIF5A
343	0	1.56926	0.987	0.148	0	GC	TENM2
344	0	1.55577	0.996	0.356	0	GC	KCNIP4
345	0	1.55522	0.958	0.166	0	GC	SPOCK2
346	0	1.54679	0.764	0.028	0	GC	NRN1
347	0	1.54126	0.86	0.037	0	GC	SLC4A4
348	0	1.53642	0.975	0.192	0	GC	RYR2
349	0	1.53392	0.96	0.146	0	GC	PHACTR1
350	0	1.52585	0.937	0.122	0	GC	SYN3
351	0	1.51459	0.941	0.373	0	GC	PCSK1N
352	0	1.51455	0.912	0.046	0	GC	SCN1A
353	0	1.50779	0.939	0.123	0	GC	ASTN2
354	0	1.49952	0.906	0.061	0	GC	RBFOX3
355	0	1.49237	0.898	0.061	0	GC	DSCAM
356	0	1.48094	0.952	0.16	0	GC	FGF14
357	0	1.47999	0.853	0.027	0	GC	CLSTN2
358	0	1.4685	0.979	0.637	0	GC	ENSMMUG00000041670
359	0	1.45657	0.819	0.016	0	GC	PPP1R1C
360	0	1.44579	0.893	0.101	0	GC	OLFM1
361	0	1.4432	0.915	0.096	0	GC	CNTN5
362	0	1.41789	0.977	0.177	0	GC	ENSMMUG00000042000
363	0	1.39644	0.912	0.078	0	GC	ADAM23
364	0	1.39515	0.861	0.068	0	GC	ANO4
365	0	1.37234	0.965	0.255	0	GC	SOX5
366	0	1.36306	0.874	0.1	0	GC	SCN1B
367	0	1.36286	0.819	0.217	0	GC	MLLT11
368	0	1.35319	0.882	0.052	0	GC	ANK1
369	0	1.34538	0.593	0.198	0	GC	ENSMMUG00000045979
370	0	1.34496	0.925	0.109	0	GC	CACNA1A
371	0	1.33489	0.821	0.081	0	GC	CPLX1
372	0	1.31344	0.907	0.067	0	GC	PEX5L
373	0	1.311	0.846	0.139	0	GC	FSTL4
374	0	1.30806	0.844	0.03	0	GC	GRIN1
375	0	1.30032	0.816	0.021	0	GC	LYNX1
376	0	1.29149	0.941	0.137	0	GC	GRIA4
377	0	1.29069	0.903	0.103	0	GC	KIF5C
378	0	1.28884	0.945	0.39	0	GC	TUBA1A
379	0	1.26715	0.999	0.816	0	GC	RBFOX1
380	0	1.26064	0.882	0.197	0	GC	BASP1
381	0	1.25775	0.793	0.053	0	GC	SULT4A1
382	0	1.24192	0.98	0.312	0	GC	APP
383	0	1.24184	0.954	0.193	0	GC	SLC24A3
384	0	1.23978	0.998	0.826	0	GC	RBPMS
385	0	1.23496	0.717	0.116	0	GC	GNG3
386	0	1.22773	0.931	0.2	0	GC	EPB41L3
387	0	1.21518	0.937	0.26	0	GC	MAP4K4
388	0	1.21006	0.992	0.304	0	GC	FGF12
389	0	1.20482	0.8	0.106	0	GC	ENSMMUG00000006842
390	0	1.20301	0.819	0.104	0	GC	CALB1
391	0	1.19161	0.856	0.146	0	GC	DPP6
392	0	1.18789	0.848	0.086	0	GC	POU6F2
393	0	1.18568	0.861	0.101	0	GC	HSPA12A
394	0	1.18299	0.916	0.351	0	GC	SNURF
395	0	1.18297	0.926	0.179	0	GC	ATP13A2
396	0	1.1803	0.785	0.021	0	GC	L1CAM
397	0	1.18011	0.997	0.895	0	GC	COX1
398	0	1.17211	0.996	0.517	0	GC	PCDH9
399	0	1.15935	0.777	0.034	0	GC	ELAVL3
400	0	1.15818	0.865	0.112	0	GC	EPHA5
401	0	3.14939	0.975	0.217	0	HC	PVALB
402	0	2.79662	0.978	0.1	0	HC	THSD7B
403	0	2.75456	0.991	0.13	0	HC	SNTG2
404	0	2.65178	0.953	0.051	0	HC	FRMPD4
405	0	2.40575	0.943	0.036	0	HC	CACNG3
406	0	2.30794	0.928	0.149	0	HC	LNP1
407	0	2.30592	0.994	0.161	0	HC	FAM155A
408	0	2.23209	0.854	0.045	0	HC	TMEFF2
409	0	2.20962	0.908	0.222	0	HC	ENSMMUG00000008423
410	0	2.17081	0.986	0.177	0	HC	GRIA4
411	0	2.11178	0.844	0.047	0	HC	ENSMMUG00000048870
412	0	2.06152	0.903	0.156	0	HC	ENSMMUG00000002930
413	0	2.02715	0.871	0.062	0	HC	SLC4A3
414	0	2.00449	0.884	0.055	0	HC	DOCK10
415	0	2.00042	0.925	0.09	0	HC	PAK5
416	0	1.97909	0.892	0.139	0	HC	RYR3
417	0	1.94762	0.743	0.141	0	HC	CALB1
418	0	1.91973	0.88	0.103	0	HC	NRSN1
419	0	1.89164	0.776	0.035	0	HC	KCNJ6
420	0	1.8727	0.776	0.055	0	HC	PTN
421	0	1.86638	0.901	0.184	0	HC	GRIA3
422	0	1.75699	1	0.661	0	HC	MAGI2
423	0	1.75385	0.87	0.143	0	HC	HTRA1
424	0	1.74849	0.91	0.163	0	HC	ASAP1
425	0	1.74773	0.773	0.061	0	HC	SH3GL3
426	0	1.72718	0.827	0.127	0	HC	SLC24A2
427	0	1.70784	0.989	0.329	0	HC	RGS7
428	0	1.70295	0.666	0.006	0	HC	TNR
429	0	1.66681	0.942	0.485	0	HC	STMN1
430	0	1.65599	0.944	0.39	0	HC	2020-09-07
431	0	1.63746	0.728	0.06	0	HC	CDC42EP3
432	0	1.63685	0.958	0.204	0	HC	NDRG4
433	0	1.63449	0.779	0.106	0	HC	LHFPL6
434	0	1.63232	0.71	0.019	0	HC	ONECUT1
435	0	1.62499	0.715	0.029	0	HC	CSGALNACT1
436	0	1.61042	0.86	0.156	0	HC	PCSK6
437	0	1.5952	0.734	0.113	0	HC	STMN4
438	0	1.56993	0.976	0.295	0	HC	ZNF385D
439	0	1.56685	0.972	0.299	0	HC	SPP1
440	0	1.55915	0.959	0.297	0	HC	ATP1B1
441	0	1.55504	0.935	0.272	0	HC	ZEB2
442	0	1.55377	0.899	0.307	0	HC	HK1
443	0	1.54961	0.68	0.047	0	HC	KCNJ3
444	0	1.54453	0.887	0.25	0	HC	FAM135A
445	0	1.52744	0.793	0.104	0	HC	SMPD3
446	0	1.51812	0.834	0.218	0	HC	TPM3
447	0	1.51049	0.795	0.145	0	HC	NDRG1
448	0	1.49236	0.508	0.006	0	HC	ENSMMUG00000044497
449	0	1.4895	0.681	0.032	0	HC	KCNJ2
450	0	1.47238	0.678	0.019	0	HC	TFAP2B
451	0	1.4683	0.631	0.008	0	HC	GFRA2
452	0	1.45844	0.978	0.539	0	HC	MGARP
453	0	1.45727	0.655	0.026	0	HC	LPL
454	0	1.45185	0.567	0.042	0	HC	HS3ST3A1
455	0	1.43879	0.86	0.272	0	HC	PLCH1
456	0	1.43665	0.952	0.42	0	HC	PHYHIPL
457	0	1.40473	0.981	0.513	0	HC	AUTS2
458	0	1.40219	0.811	0.197	0	HC	CDK14
459	0	1.39479	0.803	0.258	0	HC	HIP1
460	0	1.38657	0.711	0.113	0	HC	ENSMMUG00000022515
461	0	1.38386	0.607	0.035	0	HC	VGF
462	0	1.35672	0.779	0.161	0	HC	MARK4
463	0	1.35285	0.565	0.014	0	HC	NAT16
464	0	1.34484	0.818	0.186	0	HC	PDE7B
465	0	1.31657	0.762	0.191	0	HC	ENSMMUG00000042836
466	0	1.307	0.553	0.008	0	HC	BEGAIN
467	0	1.30123	0.422	0.018	0	HC	TMOD1
468	0	1.30061	0.766	0.182	0	HC	JAKMIP2
469	0	1.28121	0.528	0.016	0	HC	RET
470	0	1.27477	0.57	0.046	0	HC	TBC1D16
471	0	1.2723	0.834	0.258	0	HC	ADCY2
472	0	1.26717	0.848	0.251	0	HC	ENSMMUG00000002133
473	0	1.2633	0.732	0.127	0	HC	CDC42EP4
474	0	1.24963	0.579	0.066	0	HC	NTRK2
475	0	1.24774	0.552	0.023	0	HC	ABCB1
476	0	1.24284	0.746	0.159	0	HC	VAT1L
477	0	1.24175	0.793	0.202	0	HC	FGF14
478	0	1.24099	0.882	0.334	0	HC	HPCAL1
479	0	1.23443	0.557	0.058	0	HC	ADD2
480	0	1.23267	0.829	0.189	0	HC	PHACTR1
481	0	1.22901	0.587	0.053	0	HC	CACNA1C
482	0	1.22711	0.853	0.31	0	HC	RPS6KA2
483	0	1.22564	0.526	0.092	0	HC	ADAMTSL3
484	0	1.21033	0.635	0.086	0	HC	ENSMMUG00000002536
485	0	1.20976	0.542	0.048	0	HC	RAB37
486	0	1.20726	0.798	0.21	0	HC	MAPK10
487	0	1.20247	0.711	0.168	0	HC	CTTNBP2
488	0	1.20231	0.756	0.183	0	HC	SYNPR
489	0	1.20043	0.578	0.061	0	HC	CRIP2
490	0	1.19903	0.626	0.113	0	HC	RHOBTB1
491	0	1.19496	0.655	0.127	0	HC	SEMA5A
492	0	1.19166	0.468	0.027	0	HC	ADAMTS17
493	0	1.17244	0.578	0.068	0	HC	PLEKHD1
494	0	1.17099	0.989	0.623	0	HC	MAGI1
495	0	1.1592	0.562	0.08	0	HC	FAM81A
496	0	1.1586	0.81	0.203	0	HC	TAGLN3
497	0	1.15324	0.526	0.029	0	HC	DRD2
498	0	1.15191	0.919	0.342	0	HC	PTPRG
499	1.47e-274	1.22861	0.867	0.398	2.78e-270	HC	PCP4
500	8.53e-130	1.57678	0.396	0.142	1.61e-125	HC	ENSMMUG00000012777
501	0	3.57992	0.952	0.401	0	MG	TF
502	0	3.42581	0.991	0.219	0	MG	WIF1
503	0	3.18277	0.996	0.476	0	MG	APOE
504	0	3.17751	0.987	0.26	0	MG	FRZB
505	0	3.04806	0.942	0.143	0	MG	CRYAB
506	0	3.04247	0.979	0.189	0	MG	RLBP1
507	0	3.03138	0.984	0.305	0	MG	PTGDS
508	0	3.01207	0.978	0.21	0	MG	CLU
509	0	2.73248	0.872	0.054	0	MG	HES1
510	0	2.6784	0.905	0.147	0	MG	ENSMMUG00000041773
511	0	2.6124	0.952	0.146	0	MG	VIM
512	0	2.52866	0.877	0.086	0	MG	SLC1A3
513	0	2.4301	0.75	0.195	0	MG	SPP1
514	0	2.39451	0.696	0.043	0	MG	ABCB11
515	0	2.39014	0.958	0.197	0	MG	DKK3
516	0	2.38242	0.922	0.151	0	MG	AKR1C1
517	0	2.35559	0.885	0.104	0	MG	CRABP1
518	0	2.32372	0.79	0.082	0	MG	ENSMMUG00000020271
519	0	2.28406	0.809	0.065	0	MG	LYZ
520	0	2.22294	0.387	0.033	0	MG	CYR61
521	0	2.22074	0.557	0.254	0	MG	FOS
522	0	2.22022	0.747	0.065	0	MG	MYO3A
523	0	2.18846	0.754	0.036	0	MG	CP
524	0	2.18243	0.368	0.08	0	MG	GADD45B
525	0	2.17687	0.617	0.047	0	MG	PDLIM3
526	0	2.1688	0.83	0.195	0	MG	MT1M
527	0	2.12478	0.944	0.282	0	MG	GPM6A
528	0	2.1103	0.671	0.037	0	MG	HKDC1
529	0	2.05882	0.648	0.096	0	MG	TIMP3
530	0	2.00332	0.878	0.172	0	MG	NUDT4
531	0	1.99744	0.872	0.222	0	MG	DACH1
532	0	1.98974	0.754	0.1	0	MG	COL25A1
533	0	1.97887	0.767	0.037	0	MG	OAF
534	0	1.97239	0.743	0.039	0	MG	PRSS35
535	0	1.9635	0.842	0.223	0	MG	KIAA1217
536	0	1.95055	0.815	0.1	0	MG	TUBB2B
537	0	1.94007	0.79	0.108	0	MG	TRPM3
538	0	1.91113	0.873	0.156	0	MG	GPM6B
539	0	1.88751	0.798	0.205	0	MG	DBI
540	0	1.87422	0.893	0.475	0	MG	CTNNA2
541	0	1.86129	0.735	0.037	0	MG	KDR
542	0	1.81281	0.901	0.321	0	MG	ACTB
543	0	1.76506	0.308	0.052	0	MG	ATF3
544	0	1.7404	0.62	0.036	0	MG	CD9.1
545	0	1.73097	0.75	0.147	0	MG	SAT1
546	0	1.71654	0.658	0.03	0	MG	AQP4
547	0	1.71609	0.661	0.107	0	MG	ID2
548	0	1.70427	0.767	0.123	0	MG	GPR37
549	0	1.69378	0.988	0.672	0	MG	RTN4
550	0	1.6932	0.795	0.211	0	MG	ASAH1
551	0	1.68054	0.807	0.145	0	MG	CNN3
552	0	1.65421	0.652	0.032	0	MG	SULF1
553	0	1.64356	0.607	0.028	0	MG	FAP
554	0	1.63422	0.656	0.037	0	MG	CHL1
555	0	1.62391	0.651	0.029	0	MG	CNMD
556	0	1.62015	0.664	0.04	0	MG	FXYD6
557	0	1.61722	0.827	0.228	0	MG	KLHL8
558	0	1.59245	0.742	0.15	0	MG	SLC2A1
559	0	1.59148	0.659	0.027	0	MG	CLRN1
560	0	1.5628	0.674	0.124	0	MG	P3H2
561	0	1.56114	0.611	0.078	0	MG	MT1E
562	0	1.55332	0.635	0.072	0	MG	NKAIN3
563	0	1.55068	0.545	0.124	0	MG	NKAIN2
564	0	1.54663	0.604	0.024	0	MG	OMG
565	0	1.5333	0.447	0.102	0	MG	ENSMMUG00000030920
566	0	1.53315	0.55	0.066	0	MG	CEMIP2
567	0	1.52118	0.843	0.391	0	MG	GRID2
568	0	1.51924	0.55	0.023	0	MG	ENSMMUG00000014733
569	0	1.51371	0.535	0.12	0	MG	S100B
570	0	1.50898	0.63	0.04	0	MG	NDRG2
571	0	1.49882	0.727	0.151	0	MG	AKAP12
572	0	1.49718	0.615	0.037	0	MG	PRELP
573	0	1.49331	0.916	0.705	0	MG	ENSMMUG00000047234
574	0	1.47876	0.628	0.08	0	MG	PIP5K1B
575	0	1.47613	0.704	0.194	0	MG	ENSMMUG00000011916
576	0	1.47368	0.537	0.06	0	MG	STAC
577	0	1.47188	0.884	0.414	0	MG	ASPH
578	0	1.46525	0.807	0.412	0	MG	ENSMMUG00000030680
579	0	1.46447	0.613	0.107	0	MG	GRIA1
580	0	1.46179	0.805	0.258	0	MG	LSAMP
581	0	1.46143	0.506	0.023	0	MG	ENSMMUG00000003014
582	0	1.44261	0.696	0.156	0	MG	KAZN
583	0	1.44197	0.932	0.705	0	MG	FTH1
584	0	1.43356	0.603	0.079	0	MG	IPCEF1
585	0	1.41251	0.615	0.058	0	MG	TSC22D4
586	0	1.40644	0.582	0.027	0	MG	COL9A2
587	0	1.40566	0.586	0.056	0	MG	FREM1
588	0	1.40393	0.476	0.036	0	MG	RARRES2
589	0	1.39754	0.951	0.443	0	MG	MGARP
590	0	1.39249	0.577	0.039	0	MG	PSAT1
591	0	1.39185	0.627	0.087	0	MG	GSTM5
592	0	1.39079	0.568	0.072	0	MG	DCLK1
593	0	1.37953	0.827	0.384	0	MG	SORCS1
594	0	1.37481	0.559	0.027	0	MG	ENSMMUG00000002200
595	0	1.37398	0.553	0.046	0	MG	CPED1
596	0	1.36677	0.401	0.118	0	MG	EGR1
597	0	1.36006	0.601	0.054	0	MG	LITAF
598	0	1.35411	0.407	0.013	0	MG	EMP1
599	0	1.35333	0.57	0.023	0	MG	SLITRK2
600	0	1.3511	0.655	0.156	0	MG	LGR4
601	0	5.19239	0.918	0.049	0	Microglia	ENSMMUG00000042343
602	0	4.73558	0.856	0.026	0	Microglia	CCL4L1
603	0	4.44702	0.934	0.016	0	Microglia	RGS1
604	0	3.68196	0.941	0.026	0	Microglia	CD83
605	0	3.2797	0.913	0.008	0	Microglia	C1QB
606	0	3.25035	0.922	0.005	0	Microglia	C1QC
607	0	3.02202	0.807	0.01	0	Microglia	MAMU-DRA
608	0	2.89133	0.869	0.011	0	Microglia	VMO1
609	0	2.82919	0.867	0.004	0	Microglia	CFD
610	0	2.82593	0.725	0.054	0	Microglia	NR4A3
611	0	2.78805	0.908	0.096	0	Microglia	ZFP36
612	0	2.73738	0.415	0.008	0	Microglia	CCL2
613	0	2.58095	0.677	0.001	0	Microglia	TNFAIP8L3
614	0	2.53582	0.991	0.55	0	Microglia	ENSMMUG00000014256
615	0	2.5348	0.872	0.014	0	Microglia	GPR34
616	0	2.53185	0.862	0.033	0	Microglia	P2RY12
617	0	2.53152	0.716	0.008	0	Microglia	HAVCR2
618	0	2.50361	0.787	0.012	0	Microglia	CD14
619	0	2.46893	0.493	0.002	0	Microglia	CCL8
620	0	2.46559	0.637	0.008	0	Microglia	PLEK
621	0	2.43206	0.798	0.004	0	Microglia	FCER1G
622	0	2.4176	0.807	0.016	0	Microglia	MAMU-DRB1
623	0	2.38715	0.851	0.008	0	Microglia	APBB1IP
624	0	2.30251	0.821	0.008	0	Microglia	MS4A7
625	0	2.29783	0.84	0.249	0	Microglia	DNAJB1
626	0	2.27785	0.895	0.107	0	Microglia	GAB2
627	0	2.27443	0.922	0.133	0	Microglia	CYBA
628	0	2.27199	0.459	0.002	0	Microglia	IL1B
629	0	2.25226	0.917	0.145	0	Microglia	RNASET2
630	0	2.23603	0.812	0.065	0	Microglia	ELF1
631	0	2.20174	0.727	0.02	0	Microglia	EGR2
632	0	2.19018	0.596	0.014	0	Microglia	ARHGAP25
633	0	2.17835	0.92	0.261	0	Microglia	CST3
634	0	2.16205	0.856	0.038	0	Microglia	ARHGAP15
635	0	2.14112	0.745	0.049	0	Microglia	NR4A2
636	0	2.12507	0.759	0.132	0	Microglia	KLF6
637	0	2.11841	0.842	0.098	0	Microglia	LYN
638	0	2.11498	0.911	0.311	0	Microglia	FOS
639	0	2.10309	0.66	0.008	0	Microglia	SRGN
640	0	2.09389	0.933	0.206	0	Microglia	SLC9A9
641	0	2.08278	0.752	0.001	0	Microglia	C3AR1
642	0	2.0712	0.871	0.236	0	Microglia	NR4A1
643	0	2.06043	0.793	0.01	0	Microglia	LAIR1
644	0	2.04564	0.628	0.005	0	Microglia	CD52
645	0	2.03082	0.716	0.002	0	Microglia	AIF1
646	0	2.01383	0.69	0.017	0	Microglia	RBM47
647	0	2.00077	0.878	0.206	0	Microglia	ST6GALNAC3
648	0	1.99017	0.902	0.21	0	Microglia	ENSMMUG00000022614
649	0	1.98974	0.777	0.041	0	Microglia	INPP5D
650	0	1.9896	0.681	0.045	0	Microglia	FCGR2B
651	0	1.98301	0.828	0.002	0	Microglia	LAPTM5
652	0	1.9813	0.879	0.203	0	Microglia	CTSB
653	0	1.9582	0.739	0.009	0	Microglia	C3
654	0	1.94566	0.897	0.129	0	Microglia	ZFP36L1
655	0	1.94196	0.856	0.168	0	Microglia	ASTN2
656	0	1.92209	0.934	0.196	0	Microglia	ELMO1
657	0	1.92187	0.355	0.007	0	Microglia	MSR1
658	0	1.91505	0.585	0.002	0	Microglia	CD86
659	0	1.91124	0.69	0.011	0	Microglia	NFKBID
660	0	1.90862	0.746	0.009	0	Microglia	RGS10
661	0	1.89395	0.699	0.01	0	Microglia	PTPRC
662	0	1.88909	0.488	0.003	0	Microglia	CD74
663	0	1.86582	0.837	0.17	0	Microglia	EGR1
664	0	1.85844	0.663	0.008	0	Microglia	ENSMMUG00000041411
665	0	1.85016	0.789	0.118	0	Microglia	LGMN
666	0	1.8482	0.525	0.003	0	Microglia	ENSMMUG00000013289
667	0	1.84173	0.472	0.053	0	Microglia	BAG3
668	0	1.82863	0.585	0.045	0	Microglia	KLF4
669	0	1.81469	0.803	0.059	0	Microglia	DOCK10
670	0	1.80223	0.677	0.009	0	Microglia	CSF2RA
671	0	1.79905	0.709	0.021	0	Microglia	S100A11
672	0	1.78369	0.899	0.142	0	Microglia	SLC8A1
673	0	1.77537	0.621	0.065	0	Microglia	TGFBR2
674	0	1.74753	0.803	0.154	0	Microglia	SORL1
675	0	1.73904	0.975	0.433	0	Microglia	ACTB
676	0	1.73155	0.7	0.117	0	Microglia	RASGEF1B
677	0	1.72632	0.697	0.024	0	Microglia	ARHGAP22
678	0	1.72541	0.523	0.027	0	Microglia	RGS2
679	0	1.71886	0.61	0.008	0	Microglia	OLR1
680	0	1.71074	0.537	0.005	0	Microglia	LCP1
681	0	1.70821	0.69	0.002	0	Microglia	CD53
682	0	1.70677	0.658	0.003	0	Microglia	TREM2
683	0	1.70195	0.61	0.015	0	Microglia	MAMU-DPA
684	0	1.69053	0.771	0.11	0	Microglia	ENSMMUG00000032410
685	0	1.68946	0.75	0.062	0	Microglia	MAMU-B
686	0	1.68224	0.645	0.001	0	Microglia	RNASE6
687	0	1.6789	0.399	0.031	0	Microglia	LPL
688	0	1.67733	0.637	0.034	0	Microglia	A2M
689	0	1.67419	0.73	0.091	0	Microglia	KCNQ3
690	0	1.67327	0.754	0.107	0	Microglia	IFNGR1
691	0	1.65275	0.679	0.047	0	Microglia	CTSC
692	0	1.64499	0.672	0.004	0	Microglia	MNDA
693	0	1.64437	0.716	0.06	0	Microglia	ENSMMUG00000041305
694	0	1.64068	0.762	0.123	0	Microglia	ZFP36L2
695	0	1.62611	0.516	0.02	0	Microglia	PLA2G4A
696	0	1.62296	0.78	0.18	0	Microglia	IPCEF1
697	1.71e-306	1.668	0.863	0.263	3.24e-302	Microglia	SAT1
698	1.18e-297	1.7171	0.879	0.321	2.24e-293	Microglia	PICALM
699	2.37e-278	1.77692	0.711	0.182	4.49e-274	Microglia	HSPH1
700	1.69e-128	2.1062	0.871	0.652	3.19e-124	Microglia	NPEPPS
701	0	3.62618	0.744	0.038	0	Endothelial/Pericyte	TAGLN
702	0	3.38808	0.934	0.112	0	Endothelial/Pericyte	ENSMMUG00000015144
703	0	3.31414	0.415	0.012	0	Endothelial/Pericyte	RNASE1
704	0	3.00802	0.827	0.017	0	Endothelial/Pericyte	MGP
705	0	2.91083	0.482	0.009	0	Endothelial/Pericyte	CCL26
706	0	2.90093	0.717	0.041	0	Endothelial/Pericyte	COX4I2
707	0	2.88583	0.887	0.018	0	Endothelial/Pericyte	ITIH5
708	0	2.84027	0.924	0.04	0	Endothelial/Pericyte	RBMS3
709	0	2.7672	0.754	0.069	0	Endothelial/Pericyte	MYL9
710	0	2.66698	0.417	0.007	0	Endothelial/Pericyte	ACTA2
711	0	2.55922	0.688	0.053	0	Endothelial/Pericyte	SLC2A3
712	0	2.54527	0.852	0.008	0	Endothelial/Pericyte	ENSMMUG00000013257
713	0	2.52134	0.87	0.179	0	Endothelial/Pericyte	CALD1
714	0	2.49324	0.912	0.101	0	Endothelial/Pericyte	SPARC
715	0	2.48007	0.425	0.063	0	Endothelial/Pericyte	ITM2A
716	0	2.45378	0.649	0.005	0	Endothelial/Pericyte	RERGL
717	0	2.42376	0.922	0.185	0	Endothelial/Pericyte	GSN
718	0	2.415	0.879	0.049	0	Endothelial/Pericyte	ENSMMUG00000013256
719	0	2.4084	0.701	0.01	0	Endothelial/Pericyte	C2orf40
720	0	2.32325	0.703	0.009	0	Endothelial/Pericyte	SLC38A11
721	0	2.25356	0.636	0.017	0	Endothelial/Pericyte	TPM2
722	0	2.24703	0.814	0.094	0	Endothelial/Pericyte	ZFP36
723	0	2.22152	0.849	0.01	0	Endothelial/Pericyte	GNG11
724	0	2.1896	0.761	0.038	0	Endothelial/Pericyte	IGFBP7
725	0	2.18761	0.788	0.101	0	Endothelial/Pericyte	MYO1B
726	0	2.14909	0.731	0.046	0	Endothelial/Pericyte	IGFBP6
727	0	2.11474	0.874	0.045	0	Endothelial/Pericyte	BCAM
728	0	2.04904	0.689	0.059	0	Endothelial/Pericyte	ENSMMUG00000041305
729	0	2.02288	0.659	0.003	0	Endothelial/Pericyte	BGN
730	0	2.02248	0.657	0.101	0	Endothelial/Pericyte	GRM8
731	0	2.01193	0.722	0.056	0	Endothelial/Pericyte	SPARCL1
732	0	2.00053	0.692	0.034	0	Endothelial/Pericyte	KCNT2
733	0	1.97844	0.718	0.123	0	Endothelial/Pericyte	MAMU-A
734	0	1.97081	0.769	0.018	0	Endothelial/Pericyte	S100A11
735	0	1.95753	0.69	0.036	0	Endothelial/Pericyte	TXNIP
736	0	1.94597	0.916	0.139	0	Endothelial/Pericyte	UTRN
737	0	1.93736	0.824	0.107	0	Endothelial/Pericyte	LHFPL6
738	0	1.93117	0.798	0.26	0	Endothelial/Pericyte	CST3
739	0	1.89714	0.807	0.057	0	Endothelial/Pericyte	CAVIN1
740	0	1.89704	0.717	0.044	0	Endothelial/Pericyte	NR2F2
741	0	1.89059	0.88	0.106	0	Endothelial/Pericyte	EBF1
742	0	1.87888	0.644	0.069	0	Endothelial/Pericyte	ENSMMUG00000047311
743	0	1.85364	0.63	0.061	0	Endothelial/Pericyte	MAMU-B
744	0	1.85113	0.654	0.063	0	Endothelial/Pericyte	ID3
745	0	1.84871	0.61	0.06	0	Endothelial/Pericyte	S100A6
746	0	1.84727	0.657	0.028	0	Endothelial/Pericyte	ENSMMUG00000045497
747	0	1.84302	0.67	0.008	0	Endothelial/Pericyte	ISYNA1
748	0	1.83639	0.61	0.013	0	Endothelial/Pericyte	NDUFA4L2
749	0	1.82914	0.971	0.548	0	Endothelial/Pericyte	ENSMMUG00000014256
750	0	1.81736	0.389	0.02	0	Endothelial/Pericyte	MECOM
751	0	1.8134	0.387	0.021	0	Endothelial/Pericyte	EMCN
752	0	1.77743	0.411	0.02	0	Endothelial/Pericyte	EGFL7
753	0	1.75613	0.759	0.172	0	Endothelial/Pericyte	SELENOP
754	0	1.74055	0.804	0.134	0	Endothelial/Pericyte	MAP3K20
755	0	1.7218	0.814	0.079	0	Endothelial/Pericyte	TAGLN2
756	0	1.70657	0.485	0.029	0	Endothelial/Pericyte	PLAT
757	0	1.70556	0.908	0.29	0	Endothelial/Pericyte	EPAS1
758	0	1.70293	0.756	0.112	0	Endothelial/Pericyte	TPM1
759	0	1.69216	0.452	0.049	0	Endothelial/Pericyte	RGS6
760	0	1.68737	0.39	0.021	0	Endothelial/Pericyte	FLI1
761	0	1.676	0.939	0.343	0	Endothelial/Pericyte	PTPRG
762	0	1.66032	0.663	0.032	0	Endothelial/Pericyte	A2M
763	0	1.65704	0.738	0.147	0	Endothelial/Pericyte	TMTC1
764	0	1.64686	0.732	0.051	0	Endothelial/Pericyte	EHD2
765	0	1.59709	0.763	0.094	0	Endothelial/Pericyte	ENSMMUG00000018687
766	0	1.5904	0.498	0.008	0	Endothelial/Pericyte	APOD
767	0	1.55358	0.606	0.037	0	Endothelial/Pericyte	EBF2
768	0	1.55247	0.552	0.003	0	Endothelial/Pericyte	ENSMMUG00000028772
769	0	1.54088	0.803	0.108	0	Endothelial/Pericyte	ENSMMUG00000032410
770	0	1.53833	0.475	0.041	0	Endothelial/Pericyte	SLC9A3R2
771	0	1.53436	0.655	0.042	0	Endothelial/Pericyte	MYLK
772	0	1.52389	0.722	0.06	0	Endothelial/Pericyte	CRIP2
773	0	1.5128	0.502	0.004	0	Endothelial/Pericyte	RGS5
774	0	1.5105	0.698	0.169	0	Endothelial/Pericyte	EGR1
775	0	1.49831	0.619	0.009	0	Endothelial/Pericyte	ITGA1
776	0	1.4927	0.608	0.022	0	Endothelial/Pericyte	PDGFRB
777	0	1.48822	0.657	0.054	0	Endothelial/Pericyte	SERPING1
778	0	1.48498	0.519	0.002	0	Endothelial/Pericyte	GJA4
779	0	1.47016	0.55	0.012	0	Endothelial/Pericyte	ENSMMUG00000043257
780	0	1.45597	0.453	0.011	0	Endothelial/Pericyte	ABCG2
781	0	1.45441	0.624	0.038	0	Endothelial/Pericyte	LAMA4
782	0	1.44778	0.594	0.004	0	Endothelial/Pericyte	CAVIN3
783	0	1.44585	0.629	0.021	0	Endothelial/Pericyte	ESAM
784	0	1.43946	0.488	0.078	0	Endothelial/Pericyte	TBC1D4
785	0	1.43621	0.744	0.119	0	Endothelial/Pericyte	ITGB1
786	0	1.4344	0.562	0.016	0	Endothelial/Pericyte	WTIP
787	0	1.43161	0.907	0.309	0	Endothelial/Pericyte	FOS
788	0	1.42316	0.519	0.06	0	Endothelial/Pericyte	INPP4B
789	0	1.41017	0.559	0.008	0	Endothelial/Pericyte	TRIM22
790	0	1.40004	0.414	0.027	0	Endothelial/Pericyte	ENSMMUG00000048806
791	0	1.39653	0.381	0.026	0	Endothelial/Pericyte	ABCB1
792	0	1.39084	0.662	0.051	0	Endothelial/Pericyte	AHNAK
793	0	1.38948	0.417	0.01	0	Endothelial/Pericyte	ADGRF5
794	0	1.37535	0.58	0.003	0	Endothelial/Pericyte	ETS1
795	0	1.36076	0.589	0.049	0	Endothelial/Pericyte	ARHGAP6
796	0	1.35943	0.356	0.002	0	Endothelial/Pericyte	ADGRL4
797	0	1.35588	0.424	0.033	0	Endothelial/Pericyte	ENSMMUG00000002260
798	0	1.35563	0.574	0.117	0	Endothelial/Pericyte	PLCL1
799	4.51e-291	1.38185	0.659	0.19	8.54e-287	Endothelial/Pericyte	GRM7
800	8.45e-176	1.80122	0.417	0.125	1.6e-171	Endothelial/Pericyte	FLT1
801	0	2.79147	0.987	0.258	0	Rod	PDE6A
802	0	2.73453	0.99	0.291	0	Rod	SAG
803	0	2.37363	0.959	0.301	0	Rod	PCDH15
804	0	2.35169	0.998	0.702	0	Rod	GNGT1
805	0	2.22342	0.934	0.294	0	Rod	AIPL1
806	0	2.22008	0.852	0.377	0	Rod	RBP3
807	0	2.18587	0.94	0.503	0	Rod	NRL
808	0	2.18239	0.799	0.128	0	Rod	ENSMMUG00000047080
809	0	2.16197	0.993	0.569	0	Rod	GNB1
810	0	2.1312	0.974	0.487	0	Rod	PDC
811	0	2.10889	0.934	0.27	0	Rod	RP1
812	0	2.06476	0.947	0.287	0	Rod	USH2A
813	0	2.05916	0.921	0.254	0	Rod	CNGB1
814	0	2.04903	0.856	0.132	0	Rod	ANO2
815	0	2.04866	0.922	0.212	0	Rod	ABCA4
816	0	2.02949	0.983	0.711	0	Rod	RCVRN
817	0	1.98845	0.905	0.22	0	Rod	2020-03-01
818	0	1.95874	0.914	0.203	0	Rod	MAK
819	0	1.94747	0.781	0.089	0	Rod	PDE6B
820	0	1.86618	0.781	0.093	0	Rod	CNGA1
821	0	1.85119	0.842	0.162	0	Rod	ENSMMUG00000008991
822	0	1.83684	0.883	0.191	0	Rod	PROM1
823	0	1.83209	0.881	0.287	0	Rod	REEP6
824	0	1.83157	0.958	0.474	0	Rod	NTM
825	0	1.82898	0.943	0.385	0	Rod	FRMD4B
826	0	1.82241	0.848	0.236	0	Rod	RAX2
827	0	1.81679	0.899	0.343	0	Rod	RDH12
828	0	1.80867	0.897	0.374	0	Rod	GUCA1A
829	0	1.78994	0.683	0.101	0	Rod	RBBP8
830	0	1.78712	0.959	0.489	0	Rod	DMD
831	0	1.78619	0.831	0.138	0	Rod	ENSMMUG00000044684
832	0	1.67644	0.652	0.08	0	Rod	GPR160
833	0	1.63542	0.888	0.262	0	Rod	ARMC9
834	0	1.62786	0.77	0.182	0	Rod	PLPP2
835	0	1.6109	0.636	0.08	0	Rod	CLUL1
836	0	1.60706	0.686	0.111	0	Rod	SLC24A1
837	0	1.60331	0.821	0.282	0	Rod	AGBL4
838	0	1.59415	0.788	0.178	0	Rod	KCNV2
839	0	1.57061	0.925	0.504	0	Rod	LHFPL3
840	0	1.53721	0.77	0.26	0	Rod	TTC39C
841	0	1.53275	0.87	0.374	0	Rod	ARHGAP26
842	0	1.52801	0.819	0.288	0	Rod	CAMSAP1
843	0	1.52744	0.868	0.267	0	Rod	EYS
844	0	1.52111	0.773	0.215	0	Rod	TMEM108
845	0	1.51885	0.695	0.177	0	Rod	DNAH9
846	0	1.51748	0.638	0.095	0	Rod	TMEM244
847	0	1.50349	0.704	0.141	0	Rod	TULP1
848	0	1.49939	0.649	0.125	0	Rod	GLB1L2
849	0	1.49344	0.689	0.173	0	Rod	MYO3B
850	0	1.48718	0.846	0.337	0	Rod	AHI1
851	0	1.48562	0.755	0.207	0	Rod	KCNB1
852	0	1.45249	0.811	0.382	0	Rod	TAOK3
853	0	1.43068	0.627	0.115	0	Rod	KIFC3
854	0	1.42105	0.93	0.683	0	Rod	UNC119
855	0	1.41645	0.736	0.279	0	Rod	ENSMMUG00000039249
856	0	1.39471	0.491	0.153	0	Rod	CCDC30
857	0	1.39318	0.787	0.295	0	Rod	EPS8
858	0	1.38718	0.642	0.176	0	Rod	VTN
859	0	1.3773	0.6	0.112	0	Rod	FAM161A
860	0	1.35498	0.723	0.298	0	Rod	FAIM
861	0	1.34896	0.816	0.329	0	Rod	SLC4A7
862	0	1.34443	0.598	0.094	0	Rod	IMPG2
863	0	1.33531	0.646	0.226	0	Rod	SLC44A1
864	0	1.33048	0.468	0.048	0	Rod	ESRRB
865	0	1.31996	0.646	0.179	0	Rod	AFF2
866	0	1.31269	0.653	0.197	0	Rod	TDRD7
867	0	1.30991	0.675	0.256	0	Rod	PEX14
868	0	1.30356	0.938	0.576	0	Rod	CACNB2
869	0	1.29725	0.573	0.149	0	Rod	DEFB119
870	0	1.29628	0.875	0.708	0	Rod	ENSMMUG00000006075
871	0	1.2829	0.712	0.314	0	Rod	AGTPBP1
872	0	1.28279	0.74	0.315	0	Rod	BBS9
873	0	1.28159	0.707	0.24	0	Rod	SLC6A6
874	0	1.25837	0.568	0.146	0	Rod	ADCY1
875	0	1.2543	0.838	0.419	0	Rod	OSBP2
876	0	1.25183	0.493	0.058	0	Rod	KCNJ14
877	0	1.25125	0.661	0.231	0	Rod	GLMN
878	0	1.24992	0.858	0.473	0	Rod	SNX29
879	0	1.2323	0.502	0.071	0	Rod	CABP4
880	0	1.22856	0.558	0.118	0	Rod	GUCY2D
881	0	1.21756	0.924	0.633	0	Rod	MAP2
882	0	1.21753	0.641	0.194	0	Rod	WDR17
883	0	1.20205	0.533	0.115	0	Rod	ARHGAP10
884	0	1.20093	0.509	0.116	0	Rod	PPARA
885	0	1.19871	0.728	0.28	0	Rod	EPHA3
886	0	1.19789	0.605	0.146	0	Rod	EGFLAM
887	0	1.19469	0.53	0.117	0	Rod	ENSMMUG00000021157
888	0	1.19458	0.444	0.129	0	Rod	SPTLC3
889	0	1.19342	0.494	0.087	0	Rod	WDR31
890	0	1.18811	0.595	0.186	0	Rod	FSD1L
891	0	1.18627	0.407	0.053	0	Rod	PPEF2
892	0	1.17911	0.522	0.115	0	Rod	NT5E
893	0	1.17209	0.455	0.085	0	Rod	HYDIN
894	0	1.17057	0.935	0.797	0	Rod	ENSMMUG00000007322
895	0	1.15967	0.411	0.049	0	Rod	PODXL
896	0	1.15433	0.411	0.037	0	Rod	GUCY2F
897	0	1.1536	0.903	0.531	0	Rod	CAMK1D
898	0	1.1511	0.466	0.074	0	Rod	DOC2B
899	0	1.14988	0.708	0.295	0	Rod	ARL6
900	0	1.14879	0.69	0.264	0	Rod	TTLL5
