# Supplementary material for: A single-cell transcriptome atlas of the aging human and macaque retina
Source: Natl Sci Rev. 2020 Aug 25;8(4):nwaa179. doi: 10.1093/nsr/nwaa179 (PMC8288367; doi:10.1093/nsr/nwaa179)
Supplement: nwaa179_Supplemental_Files [file nwaa179_supplemental_files.zip › TableS4.xlsx]

## Sheet: up regulated genes
Table S4. Up-regulated genes of human retina aging
	p_val	avg_logFC	pct.1	pct.2	p_val_adj	cluster	gene
1	0	1.91422	0.426	0.022	0	Aging	NPVF
2	0	1.63105	0.316	0.032	0	Aging	PDE6H
3	0	1.37231	0.556	0.213	0	Aging	NEAT1
4	0	1.22686	0.657	0.111	0	Aging	HLA-C
5	0	1.15538	0.389	0.077	0	Aging	CRYAA
6	0	1.12949	0.354	0.039	0	Aging	TMSB10
7	0	1.12351	0.63	0.163	0	Aging	B2M
8	0	1.04153	0.543	0.132	0	Aging	PCP4
9	0	1.03007	0.552	0.139	0	Aging	VIM
10	0	0.98694	0.529	0.074	0	Aging	HLA-A
11	0	0.980464	0.605	0.219	0	Aging	FSTL5
12	0	0.967618	0.451	0.097	0	Aging	CRYAB
13	0	0.96546	0.836	0.511	0	Aging	CALM1
14	0	0.887433	0.518	0.13	0	Aging	HLA-B
15	0	0.832928	0.641	0.209	0	Aging	TMSB4X
16	0	0.829205	0.701	0.208	0	Aging	GPX3
17	0	0.819449	0.272	0.081	0	Aging	ISL1
18	0	0.804692	0.456	0.083	0	Aging	RTN1
19	0	0.798004	0.355	0.077	0	Aging	KCNQ1OT1
20	0	0.787771	0.328	0.116	0	Aging	MEG3
21	0	0.771216	0.53	0.132	0	Aging	TMEM176B
22	0	0.767521	0.711	0.193	0	Aging	XIST
23	0	0.765607	0.51	0.183	0	Aging	CADPS
24	0	0.749345	0.851	0.505	0	Aging	ENO1
25	0	0.736152	0.613	0.206	0	Aging	DST
26	0	0.728206	0.283	0.062	0	Aging	NDUFA4L2
27	0	0.723196	0.765	0.352	0	Aging	BHLHE41
28	0	0.71281	0.421	0.092	0	Aging	TMEM176A
29	0	0.712452	0.377	0.097	0	Aging	KIAA1107
30	0	0.7105	0.909	0.689	0	Aging	ALDOA
31	0	0.700446	0.813	0.461	0	Aging	HSP90AB1
32	0	0.695605	0.577	0.159	0	Aging	TF
33	0	0.694387	0.431	0.114	0	Aging	CST3
34	0	0.690278	0.702	0.463	0	Aging	MT-ND4L
35	0	0.66297	0.389	0.071	0	Aging	PLOD2
36	0	0.662917	1	0.956	0	Aging	MALAT1
37	0	0.650963	0.443	0.128	0	Aging	SPP1
38	0	0.650893	0.745	0.332	0	Aging	BNIP3L
39	0	0.648705	0.313	0.072	0	Aging	GRIA2
40	0	0.646123	0.31	0.128	0	Aging	TRPM1
41	0	0.644166	0.85	0.565	0	Aging	PGK1
42	0	0.631896	0.509	0.213	0	Aging	ANK3
43	0	0.622557	0.366	0.118	0	Aging	GNAO1
44	0	0.620085	0.308	0.048	0	Aging	CAV1
45	3.87e-271	0.619345	0.855	0.698	8.65e-267	Aging	MT-ND5
46	0	0.619242	0.315	0.1	0	Aging	CCDC136
47	0	0.615572	0.297	0.089	0	Aging	NEUROD4
48	0	0.611	0.353	0.122	0	Aging	CPLX3
49	0	0.610936	0.287	0.066	0	Aging	HSPB1
50	0	0.60986	0.268	0.054	0	Aging	IFITM3
51	0	0.609601	0.262	0.047	0	Aging	VEGFA
52	0	0.602337	0.451	0.241	0	Aging	HSPA1A
53	0	0.596084	0.568	0.281	0	Aging	EFR3A
54	0	0.590882	0.504	0.15	0	Aging	ZNF292
55	0	0.590011	0.485	0.166	0	Aging	TCF4
56	0	0.585497	0.517	0.175	0	Aging	DDIT4
57	0	0.584892	0.266	0.055	0	Aging	SLC4A10
58	0	0.583355	0.375	0.084	0	Aging	MARCKS
59	0	0.58054	0.447	0.13	0	Aging	DPYSL2
60	0	0.579267	0.294	0.059	0	Aging	LIN7A
61	0	0.573675	0.326	0.051	0	Aging	MT3
62	0	0.568301	0.294	0.027	0	Aging	AK4
63	0	0.563322	0.306	0.091	0	Aging	DLG2
64	0	0.560252	0.683	0.21	0	Aging	CLU
65	0	0.556917	0.351	0.067	0	Aging	BNIP3
66	6.4e-169	0.554857	0.821	0.721	1.43e-164	Aging	MAP1B
67	0	0.554496	0.487	0.161	0	Aging	GNAS
68	0	0.553921	0.305	0.068	0	Aging	CALD1
69	0	0.551196	0.496	0.149	0	Aging	RNF187
70	0	0.548797	0.676	0.382	0	Aging	TAX1BP1
71	0	0.54656	0.699	0.303	0	Aging	TTC3
72	0	0.546452	0.461	0.155	0	Aging	PCLO
73	0	0.539328	0.877	0.544	0	Aging	ITM2B
74	0	0.528246	0.276	0.047	0	Aging	HILPDA
75	0	0.528109	0.744	0.397	0	Aging	2020-09-07
76	0	0.527919	0.801	0.426	0	Aging	LUC7L3
77	0	0.525513	0.489	0.172	0	Aging	GPM6A
78	0	0.524495	0.423	0.158	0	Aging	RGS16
79	0	0.521507	0.396	0.121	0	Aging	SRRM4
80	0	0.515219	0.389	0.102	0	Aging	JUN
81	0	0.513705	0.35	0.149	0	Aging	SERPINI1
82	0	0.51317	0.387	0.097	0	Aging	LMO4
83	0	0.510575	0.275	0.029	0	Aging	PDK1
84	0	0.504745	0.481	0.155	0	Aging	RP11-798M19.6
85	0	0.503859	0.68	0.42	0	Aging	TUBA1A
86	0	0.503756	0.42	0.125	0	Aging	PCMTD1
87	0	0.501405	0.656	0.33	0	Aging	MIF

## Sheet: down regulated genes
Table S4. Down-regulated genes of human retina aging
	p_val	avg_logFC	pct.1	pct.2	p_val_adj	cluster	gene
1	0	1.642	0.942	0.615	0	Adult	RHO
2	0	1.45269	0.576	0.179	0	Adult	RP11-6E9.5
3	0	1.43484	0.919	0.626	0	Adult	GNGT1
4	0	1.2802	0.795	0.484	0	Adult	RTBDN
5	0	1.25479	0.939	0.646	0	Adult	PDE6G
6	0	1.24077	0.918	0.616	0	Adult	SAG
7	0	1.19662	0.694	0.348	0	Adult	RDH12
8	0	1.13341	0.313	0	0	Adult	RPS4Y1
9	0	1.13334	0.64	0.357	0	Adult	CLUL1
10	0	1.12482	0.914	0.687	0	Adult	ROM1
11	0	1.11536	0.5	0.18	0	Adult	AF131216.6
12	0	1.10938	0.696	0.421	0	Adult	RBP3
13	0	1.08533	0.818	0.584	0	Adult	GNB1
14	0	1.07546	0.537	0.267	0	Adult	DRD4
15	0	1.07212	0.633	0.372	0	Adult	IMPG1
16	0	1.0492	0.659	0.442	0	Adult	COX6A1P2
17	0	1.04285	0.847	0.539	0	Adult	GNAT1
18	0	1.03195	0.803	0.492	0	Adult	PDC
19	0	1.02934	0.578	0.357	0	Adult	MPP4
20	0	1.01567	0.787	0.432	0	Adult	CNGA1
21	0	0.988936	0.65	0.367	0	Adult	FAIM
22	0	0.984607	0.571	0.316	0	Adult	MFGE8
23	0	0.981863	0.683	0.419	0	Adult	YBX3
24	0	0.965252	0.921	0.694	0	Adult	RCVRN
25	0	0.9628	0.582	0.309	0	Adult	RAX2
26	0	0.960142	0.695	0.415	0	Adult	CNGB1
27	0	0.931651	0.786	0.468	0	Adult	GUCA1A
28	0	0.878006	0.652	0.487	0	Adult	SLC25A5
29	0	0.874409	0.744	0.575	0	Adult	LAPTM4B
30	0	0.866013	0.65	0.391	0	Adult	REEP6
31	0	0.862841	0.581	0.358	0	Adult	FAM57B
32	0	0.858985	0.492	0.288	0	Adult	TTC39C
33	0	0.85676	0.322	0.106	0	Adult	WWC2-AS1
34	0	0.844138	0.746	0.441	0	Adult	KCNV2
35	0	0.836144	0.564	0.325	0	Adult	SPINK4
36	0	0.81933	0.401	0.192	0	Adult	PIWIL1
37	0	0.817926	0.339	0.157	0	Adult	PPEF2
38	0	0.807279	0.758	0.521	0	Adult	PLEKHB1
39	0	0.799829	0.38	0.207	0	Adult	RP11-279F6.1
40	0	0.795443	0.537	0.365	0	Adult	POLE4
41	0	0.790651	0.643	0.376	0	Adult	PRPH2
42	0	0.78773	0.82	0.537	0	Adult	AIPL1
43	0	0.787352	0.436	0.222	0	Adult	KCNJ14
44	0	0.787279	0.754	0.63	0	Adult	RPL17
45	0	0.764095	0.298	0.102	0	Adult	UBAP1L
46	0	0.762482	0.457	0.294	0	Adult	MBTPS1
47	0	0.757082	0.909	0.802	0	Adult	YBX1
48	0	0.753742	0.538	0.313	0	Adult	RS1
49	0	0.731192	0.554	0.405	0	Adult	RP11-395G23.3
50	0	0.728474	0.601	0.401	0	Adult	DDC
51	0	0.718167	0.775	0.646	0	Adult	NME1
52	0	0.713616	0.448	0.304	0	Adult	C11orf48
53	0	0.709667	0.919	0.806	0	Adult	UNC119
54	0	0.707199	0.864	0.601	0	Adult	NRL
55	0	0.706922	0.528	0.341	0	Adult	DAXX
56	0	0.702752	0.477	0.329	0	Adult	TMEM237
57	0	0.698111	0.306	0.139	0	Adult	PPAP2C
58	0	0.696484	0.688	0.582	0	Adult	NTM
59	0	0.694357	0.911	0.86	0	Adult	MYL6
60	0	0.6937	0.557	0.432	0	Adult	C18orf32
61	0	0.687413	0.475	0.287	0	Adult	RP11-184I16.4
62	0	0.674059	0.679	0.596	0	Adult	ZNF385A
63	0	0.672788	0.413	0.241	0	Adult	RP11-39E3.3
64	2.4e-295	0.66862	0.336	0.185	5.36e-291	Adult	LINC00948
65	1.63e-293	0.655659	0.439	0.327	3.65e-289	Adult	C15orf61
66	0	0.655425	0.392	0.223	0	Adult	TFPI2
67	0	0.655281	0.448	0.3	0	Adult	EXOC6
68	0	0.652835	0.43	0.258	0	Adult	SLC24A1
69	0	0.646796	0.617	0.412	0	Adult	TULP1
70	1.83e-290	0.645964	0.345	0.202	4.09e-286	Adult	PAQR4
71	0	0.6435	0.458	0.322	0	Adult	GSKIP
72	0	0.638389	0.644	0.504	0	Adult	ELOVL4
73	0	0.637085	0.794	0.695	0	Adult	UQCRQ
74	0	0.634726	0.583	0.493	0	Adult	ADD1
75	3.03e-280	0.633474	0.364	0.221	6.78e-276	Adult	RP11-442N1.1
76	0	0.628415	0.64	0.553	0	Adult	SLIRP
77	0	0.624702	0.636	0.491	0	Adult	2020-09-04
78	4.31e-138	0.624354	0.434	0.39	9.63e-134	Adult	LINC00599
79	0	0.621268	0.525	0.43	0	Adult	ATP5G1
80	0	0.620138	0.736	0.64	0	Adult	NDUFB1
81	9.17e-298	0.611182	0.377	0.227	2.05e-293	Adult	CABP4
82	4.11e-254	0.61093	0.367	0.24	9.18e-250	Adult	TMEM138
83	1.63e-282	0.601859	0.365	0.213	3.63e-278	Adult	AC005550.3
84	0	0.600438	0.718	0.659	0	Adult	PCBP2
85	0	0.599605	0.633	0.543	0	Adult	TMEM14B
86	0	0.599591	0.747	0.665	0	Adult	CHCHD10
87	4.85e-209	0.591733	0.356	0.23	1.08e-204	Adult	ELSPBP1
88	0	0.587812	0.9	0.84	0	Adult	HMGN1
89	1.09e-263	0.587195	0.46	0.341	2.43e-259	Adult	MOK
90	0	0.586364	0.838	0.798	0	Adult	COX6A1
91	1.19e-276	0.582777	0.521	0.447	2.66e-272	Adult	HNRNPF
92	1.22e-190	0.581712	0.383	0.288	2.72e-186	Adult	PPP3R1
93	0	0.579883	0.689	0.607	0	Adult	TPD52
94	0	0.574652	0.927	0.86	0	Adult	NDUFA4
95	6.11e-220	0.574425	0.437	0.354	1.37e-215	Adult	ADIPOR1
96	7.23e-257	0.5736	0.42	0.281	1.62e-252	Adult	SAMD11
97	0	0.570232	0.722	0.451	0	Adult	RP1
98	5.04e-256	0.564448	0.508	0.418	1.13e-251	Adult	VOPP1
99	0	0.562392	0.985	0.961	0	Adult	FTH1
100	5.3e-232	0.55943	0.547	0.481	1.19e-227	Adult	DDB1
101	1.14e-274	0.559222	0.624	0.571	2.56e-270	Adult	ATP1A3
102	9.24e-113	0.55443	0.324	0.256	2.06e-108	Adult	MSI1
103	4.57e-199	0.552957	0.307	0.194	1.02e-194	Adult	MTFR1
104	0	0.54914	0.779	0.742	0	Adult	ATP5I
105	1.2e-250	0.547103	0.48	0.367	2.67e-246	Adult	RDH8
106	1.97e-169	0.541952	0.4	0.322	4.39e-165	Adult	CITED2
107	8.05e-252	0.540346	0.493	0.378	1.8e-247	Adult	MCUR1
108	1.94e-279	0.539132	0.574	0.516	4.33e-275	Adult	RPSAP58
109	4.47e-168	0.534209	0.38	0.296	9.98e-164	Adult	LGALSL
110	0	0.534182	0.836	0.822	0	Adult	SELK
111	3.8e-248	0.526767	0.575	0.52	8.48e-244	Adult	CD47
112	0	0.526374	0.785	0.735	0	Adult	UQCR10
113	6.85e-242	0.522868	0.545	0.506	1.53e-237	Adult	OAZ2
114	0	0.521925	0.706	0.655	0	Adult	NDUFB2
115	0	0.517724	0.646	0.497	0	Adult	CPLX4
116	6.33e-157	0.513739	0.265	0.168	1.42e-152	Adult	PEX14
117	0	0.509545	0.636	0.582	0	Adult	COX5A
118	4.2e-148	0.506964	0.32	0.23	9.38e-144	Adult	AGPAT3
119	1.26e-241	0.505562	0.562	0.517	2.81e-237	Adult	NDUFS6
120	0	0.504626	0.721	0.672	0	Adult	COX17
121	2.01e-156	0.504137	0.429	0.372	4.49e-152	Adult	BLOC1S1
